# Supplementary material for: A comparison of routine [68Ga]Ga-PSMA-11 preparation using Locametz and Illuccix kits
Source: EJNMMI Radiopharm Chem. 2024 Dec 18;9:87. doi: 10.1186/s41181-024-00317-4 (PMC11655735; doi:10.1186/s41181-024-00317-4)
Supplement: Supplementary file 2 — Additional file 2. [file 41181_2024_317_MOESM2_ESM.xlsx]

## Sheet: Locametz (LOC)
Date	Product Lot Number	Production Chemist	QC Chemist	Gallium Source LOT	Final Product Activity (mCi)	Final Product Activity (MBq)	End of Synthesis (EOS) (hhmm)	Time of Elution (EOE) (hhmm)	Time from EOE to EOS (hhmm)	Radiochemical Purity (%)	Rf	True Rf	Assay at EOS (mCi / mL)	Volume (mL)	pH	Apperance	Pass/ Fail	Needle Type Used
No Data for LOC-1	LOC-1								00:00:00								pass	Non-silicone Needles (0.7x38 mm)
No Data for LOC-2	LOC-2								00:00:00								pass	Non-silicone Needles (0.7x38 mm)
2022-06-20 10:45:00	062022LOC-3	Person A	Person B	BPGE18	22.5	832.5	10:45:00	10:33:00	00:12:00	97.6	0.615	0.615	4.79	4.69729	4	clear, colorless, no particulate	pass	Non-silicone Needles (0.7x38 mm)
2022-06-24 08:59:00	062422LOC-4	Person B	Person A	LOGE02	21.3	788.1	08:59:00	08:47:00	00:12:00	98.6	0.663	0.663	4.84091	4.4	3.9	clear, colorless, no particulate	pass	Non-silicone Needles (0.7x38 mm)
2022-06-28 08:59:00	062822LOC-5	Person A	Person B	BPGE18	27.1	1002.7	08:59:00	08:48:00	00:11:00	99.33	0.78	0.78	5.53	4.90054	3.9	clear, colorless, no particulate	pass	Non-silicone Needles (0.7x38 mm)
2022-06-29 10:58:00	062922LOC-6	Person B	Person C	BPGE18	27.9	1032.3	10:58:00	10:46:00	00:12:00	98	0.513	0.774545	5.58	5	3.9	clear, colorless, no particulate	pass	Non-silicone Needles (0.7x38 mm)
2022-07-06 13:30:00	070622LOC-7	Person A	Person B	BPGE18	24.1	891.7	13:30:00	13:18:00	00:12:00	99.03	0.531	0.84	4.92	4.89837	3.9	clear, colorless, no particulate	pass	Non-silicone Needles (0.7x38 mm)
2022-07-06 14:41:00	070622LOC-8	Person C	Person A	LOGE02	20.1	743.7	14:41:00	14:29:00	00:12:00	97.81	0.529	0.832727	3.94	5.10152	3.9	clear, colorless, no particulate	pass	Non-silicone Needles (0.7x38 mm)
2022-07-07 13:32:00	070722LOC-9	Person B	Person A	BPGE18	24.3	899.1	13:32:00	13:20:00	00:12:00	98.76	0.501	0.730909	4.95	4.90909	3.9	clear, colorless, no particulate	pass	Non-silicone Needles (0.7x38 mm)
2022-07-07 14:40:00	070722LOC-10	Person C	Person A	LOGE02	20.3	751.1	14:40:00	14:28:00	00:12:00	97.86	0.507	0.752727	3.98	5.1005	3.9	clear, colorless, no particulate	pass	Non-silicone Needles (0.7x38 mm)
2022-07-08 11:03:00	070822LOC-11	Person B	Person C	BPGE18	26.7	987.9	11:03:00	10:51:00	00:12:00	97.59	0.498	0.72	5.34	5	3.9	clear, colorless, no particulate	pass	Non-silicone Needles (0.7x38 mm)
2022-07-12 14:09:00	071222LOC-12	Person D	Person A	BPGE18	23.7	876.9	14:09:00	13:56:00	00:13:00	98.38	0.501	0.730909	4.94	4.79757	3.9	clear, colorless, no particulate	pass	Non-silicone Needles (0.7x38 mm)
2022-07-14 13:29:00	071422LOC-12	Person D	Person A	BPGE18	23.9	884.3	13:29:00	13:17:00	00:12:00	98.51	0.521	0.803636	4.98	4.7992	3.9	clear, colorless, no particulate	pass	Non-silicone Needles (0.7x38 mm)
2022-07-14 14:37:00	071422LOC-13	Person A	Person H	LOGE02	20.1	743.7	14:37:00	14:26:00	00:11:00	97.7	0.515	0.781818	4.19	4.79714	3.9	clear, colorless, no particulate	pass	Non-silicone Needles (0.7x38 mm)
2022-07-15 08:51:00	071522LOC-14	Person D	Person C	BPGE18	26	962	08:51:00	08:39:00	00:12:00	98.4	0.551	0.912727	5.31	4.89642	3.9	clear, colorless, no particulate	pass	Non-silicone Needles (0.7x38 mm)
2022-07-15 14:36:00	071522LOC-15	Person A	Person D	BPGE18	25.4	939.8	14:36:00	14:24:00	00:12:00	98.11	0.53	0.836364	5.18	4.90347	3.9	clear, colorless, no particulate	pass	Non-silicone Needles (0.7x38 mm)
2022-07-18 15:14:00	071822LOC-17	Person D	Person A	LOGE02	20	740	15:14:00	15:02:00	00:12:00	98.38	0.534	0.850909	4.17	4.79616	3.9	clear, colorless, no particulate	pass	Non-silicone Needles (0.7x38 mm)
2022-07-19 13:34:00	071922LOC-18	Person A	Person D	BPGE18	23.8	880.6	13:34:00	13:23:00	00:11:00	98.26	0.54	0.872727	4.86	4.89712	3.9	clear, colorless, no particulate	pass	Non-silicone Needles (0.7x38 mm)
2022-07-20 14:22:00	072022LOC-20	Person C	Person A	LOGE02	19.54	722.98	14:22:00	14:10:00	00:12:00	98.27	0.537	0.861818	3.9	5.01026	3.9	clear, colorless, no particulate	pass	Non-silicone Needles (0.7x38 mm)
2022-07-21 14:29:00	072122LOC-21	Person C	Person A	BPGE18	24.6	910.2	14:29:00	14:18:00	00:11:00	98.26	0.552	0.916364	4.82	5.10373	3.9	clear, colorless, no particulate	pass	Non-silicone Needles (0.7x38 mm)
2622-07-01 14:27:00	072622LOC-23	Person D	Person A	LOGE02	18.77	694.49	14:27:00	14:13:00	00:14:00	98.56	0.516	0.785455	3.99362	4.7	3.9	clear, colorless, no particulate	pass	Non-silicone Needles (0.7x38 mm)
2022-07-29 13:54:00	072922LOC-24	Person D	Person E	FPGE06	32.5	1202.5	13:54:00	13:43:00	00:11:00	98.41	0.521	0.803636	6.91489	4.7	3.9	clear, colorless, no particulate	pass	Non-silicone Needles (0.7x38 mm)
2022-08-01 13:09:00	080122LOC-25	Person A	Person E	FPGE06	30.9	1143.3	13:09:00	12:57:00	00:12:00	98.84	0.514	0.778182	6.18	5	3.9	clear, colorless, no particulate	pass	Non-silicone Needles (0.7x38 mm)
2022-08-02 13:38:00	080222LOC-26	Person C	Person E	BPGE18	22.7	839.9	13:38:00	13:26:00	00:12:00	97.66	0.513	0.774545	4.45098	5.1	3.9	clear, colorless, no particulate	pass	Non-silicone Needles (0.7x38 mm)
2022-08-02 14:24:00	080222LOC-27	Person C	Person E	FPGE06	32.9	1217.3	14:24:00	14:13:00	00:11:00	98.59	0.521	0.803636	6.71429	4.9	3.9	clear, colorless, no particulate	pass	Non-silicone Needles (0.7x38 mm)
2022-08-03 13:29:00	080322LOC-28	Person E	Person D	FPGE06	30.4	1124.8	13:29:00	13:17:00	00:12:00	98.86	0.504	0.741818	6.20408	4.9	3.9	clear, colorless, no particulate	pass	Non-silicone Needles (0.7x38 mm)
2022-08-04 12:33:00	080422LOC-29	Person E	Person D	BPGE18	23.9	884.3	12:33:00	12:21:00	00:12:00	98.75	0.518	0.792727	4.87755	4.9	3.9	clear, colorless, no particulate	pass	Non-silicone Needles (0.7x38 mm)
2022-08-04 13:41:00	080422LOC-30	Person D	Person E	FPGE06	30.7	1135.9	13:41:00	13:29:00	00:12:00	98.25	0.518	0.792727	6.53191	4.7	3.9	clear, colorless, no particulate	pass	Non-silicone Needles (0.7x38 mm)
2022-08-05 13:42:00	080522LOC-31	Person C	Person E	FPGE06	31.3	1158.1	13:42:00	13:31:00	00:11:00	98.54	0.535	0.854545	6.13725	5.1	3.9	clear, colorless, no particulate	pass	Non-silicone Needles (0.7x38 mm)
2022-08-08 13:19:00	080822LOC-32	Person A	Person C	BPGE18	23.3	862.1	13:19:00	13:08:00	00:11:00	98.22	0.47	0.618182	4.7551	4.9	3.9	clear, colorless, no particulate	pass	Non-silicone Needles (0.7x38 mm)
2022-08-08 14:06:00	080822LOC-33	Person E	Person C	FPGE06	31.9	1180.3	14:06:00	13:54:00	00:12:00	99.1	0.496	0.712727	6.78723	4.7	3.9	clear, colorless, no particulate	pass	Non-silicone Needles (0.7x38 mm)
2022-08-09 13:20:00	080922LOC-34	Person E	Person D	FPGE06	29.7	1098.9	13:20:00	13:09:00	00:11:00	98.4	0.508	0.756364	5.82353	5.1	3.9	clear, colorless, no particulate	pass	Non-silicone Needles (0.7x38 mm)
2022-08-09 14:20:00	080922LOC-35	Person D	Person A	BPGE18	23.8	880.6	14:20:00	14:08:00	00:12:00	98.43	0.523	0.810909	4.95833	4.8	3.9	clear, colorless, no particulate	pass	Non-silicone Needles (0.7x38 mm)
2022-09-10 13:51:00	081022LOC-37	Person D	Person E	FPGE06	23.3	862.1	13:51:00	13:40:00	00:11:00	96.89	0.502	0.734545	4.85417	4.8	3.9	clear, colorless, no particulate	pass	Non-silicone Needles (0.7x38 mm)
2022-08-11 13:04:00	081122LOC-38	Person E	Person A	FPGE06	29.1	1076.7	13:04:00	12:52:00	00:12:00	99.07	0.549	0.905455	5.93878	4.9	3.9	clear, colorless, no particulate	pass	Non-silicone Needles (0.7x38 mm)
2022-08-12 13:16:00	081222LOC-39	Person C	Person A	BPGE18	23.9	884.3	13:16:00	13:04:00	00:12:00	98.74	0.555	0.927273	4.68627	5.1	3.6	clear, colorless, no particulate	pass	Non-silicone Needles (0.7x38 mm)
2022-08-12 14:04:00	081222LOC-40	Person E	Person D	FPGE06	32.6	1206.2	14:04:00	13:52:00	00:12:00	98.4	0.53	0.836364	6.79167	4.8	3.9	clear, colorless, no particulate	pass	Non-silicone Needles (0.7x38 mm)
2022-08-15 13:22:00	081522LOC-41	Person E	Person C	BPGE18	22.8	843.6	13:22:00	13:10:00	00:12:00	98.38	0.534	0.850909	4.56	5	3.9	clear, colorless, no particulate	pass	Non-silicone Needles (0.7x38 mm)
2022-08-15 14:12:00	081522LOC-42	Person C	Person E	FPGE06	31.7	1172.9	14:12:00	14:01:00	00:11:00	98.15	0.585	1.03636	6.21569	5.1	3.9	clear, colorless, no particulate	pass	Non-silicone Needles (0.7x38 mm)
2022-08-16 13:20:00	081622LOC-43	Person C	Person E	BPGE18	23.8	880.6	13:20:00	13:07:00	00:13:00	98.29	0.521	0.803636	4.66667	5.1	3.9	clear, colorless, no particulate	pass	Non-silicone Needles (0.7x38 mm)
2022-08-16 14:07:00	081622LOC-44	Person D	Person C	FPGE06	29.9	1106.3	14:07:00	13:55:00	00:12:00	98.88	0.532	0.843636	6.22917	4.8	3.9	clear, colorless, no particulate	pass	Non-silicone Needles (0.7x38 mm)
2022-08-17 13:16:00	081722LOC-45	Person C	Person E	BPGE18	23.6	873.2	13:16:00	13:05:00	00:11:00	98.62	0.53	0.836364	4.72	5	3.9	clear, colorless, no particulate	pass	Non-silicone Needles (0.7x38 mm)
2022-08-17 14:21:00	081722LOC-46	Person E	Person D	FPGE06	30.2	1117.4	14:21:00	14:10:00	00:11:00	98.66	0.525	0.818182	6.29167	4.8	3.9	clear, colorless, no particulate	pass	Non-silicone Needles (0.7x38 mm)
2022-08-18 14:22:00	081822LOC-48	Person D	Person E	FPGE06	29.9	1106.3	14:22:00	14:11:00	00:11:00	98.58	0.516	0.785455	6.79545	4.4	4.2	clear, colorless, no particulate	pass	Non-silicone Needles (0.7x38 mm)
2022-08-18 15:03:00	081822LOC-49	Person A	Person D	LOGE02	18.19	673.03	15:03:00	14:52:00	00:11:00	98.89	0.483	0.665455	3.71224	4.9	3.9	clear, colorless, no particulate	pass	Non-silicone Needles (0.7x38 mm)
2022-08-19 14:53:00	081922LOC-52	Person C	Person E	LOGE02	17.7	654.9	14:53:00	14:43:00	00:10:00	97.89	0.542	0.88	3.54	5	3.9	clear, colorless, no particulate	pass	Non-silicone Needles (0.7x38 mm)
2022-08-24 13:38:00	082422LOC-53	Person E	Person C	FPGE06	31.2	1154.4	13:38:00	13:27:00	00:11:00	97.8	0.525	0.818182	6.5	4.8	3.9	clear, colorless, no particulate	pass	Silicone Coated Needles (0.6x60 mm)
2022-08-24 14:53:00	082422LOC-54	Person C	Person E	FPGE06	18.62	688.94	14:53:00	14:41:00	00:12:00	99.11	0.539	0.869091	3.87917	4.8	3.9	clear, colorless, no particulate	pass	Silicone Coated Needles (0.6x60 mm)
2022-08-25 13:36:00	082522LOC-55	Person C	Person E	FPGE06	14.3	529.1	13:36:00	13:23:00	00:13:00	98.21	0.557	0.934545	3.17778	4.5	3.9	clear, colorless, no particulate	pass	Silicone Coated Needles (0.6x60 mm)
2022-08-25 14:36:00	082522LOC-56	Person E	Person C	BPGE18	22.9	847.3	14:36:00	14:25:00	00:11:00	98.14	0.506	0.749091	4.67347	4.9	3.9	clear, colorless, no particulate	pass	Silicone Coated Needles (0.6x60 mm)
2022-08-26 13:37:00	082622LOC-57	Person A	Person E	FPGE06	31.3	1158.1	13:37:00	13:26:00	00:11:00	98.58	0.561	0.949091	6.26	5	3.9	clear, colorless, no particulate	pass	Silicone Coated Needles (0.6x60 mm)
2022-08-27 14:52:00	082722LOC-58	Person E	Person A	BPGE18	22.8	843.6	14:52:00	14:41:00	00:11:00	98.67	0.54	0.872727	4.75	4.8	3.9	clear, colorless, no particulate	pass	Silicone Coated Needles (0.6x60 mm)
2022-08-29 13:35:00	082922LOC-59	Person A	Person E	FPGE06	29.4	1087.8	13:35:00	13:24:00	00:11:00	98.87	0.503	0.738182	6.125	4.8	3.9	clear, colorless, no particulate	pass	Silicone Coated Needles (0.6x60 mm)
2022-08-29 14:54:00	082922LOC-60	Person C	Person E	BPGE18	22.5	832.5	14:54:00	14:42:00	00:12:00	98.59	0.519	0.796364	4.41176	5.1	3.9	clear, colorless, no particulate	pass	Silicone Coated Needles (0.6x60 mm)
2022-08-30 13:36:00	083022LOC-61	Person E	Person C	FPGE06	30.3	1121.1	13:36:00	13:26:00	00:10:00	99.04	0.498	0.72	6.3125	4.8	3.9	clear, colorless, no particulate	pass	Silicone Coated Needles (0.6x60 mm)
2022-08-30 14:52:00	083022LOC-62	Person C	Person E	BPGE18	22.1	817.7	14:52:00	14:41:00	00:11:00	97.89	0.5	0.727273	4.33333	5.1	3.6	clear, colorless, no particulate	pass	Silicone Coated Needles (0.6x60 mm)
2022-08-31 13:42:00	083122LOC-63	Person E	Person C	FPGE06	25.4	939.8	13:42:00	13:31:00	00:11:00	98.39	0.506	0.749091	5.18367	4.9	3.9	clear, colorless, no particulate	pass	Silicone Coated Needles (0.6x60 mm)
2022-08-31 14:40:00	083122LOC-64	Person C	Person D	BPGE18	21.5	795.5	14:40:00	14:29:00	00:11:00	97.75	0.522	0.807273	4.3	5	3.9	clear, colorless, no particulate	pass	Silicone Coated Needles (0.6x60 mm)
2022-09-01 13:33:00	090122LOC-65	Person E	Person C	FPGE06	30	1110	13:33:00	13:22:00	00:11:00	98.93	0.53	0.836364	6.38298	4.7	3.9	clear, colorless, no particulate	pass	Silicone Coated Needles (0.6x60 mm)
2022-09-01 14:51:00	090122LOC-66	Person C	Person E	BPGE18	22.1	817.7	14:51:00	14:40:00	00:11:00	98.92	0.517	0.789091	4.42	5	3.6	clear, colorless, no particulate	pass	Silicone Coated Needles (0.6x60 mm)
2022-09-02 13:35:00	090222LOC-67	Person E	Person D	FPGE06	30.4	1124.8	13:35:00	13:24:00	00:11:00	98.83	0.514	0.778182	6.20408	4.9	3.9	clear, colorless, no particulate	pass	Silicone Coated Needles (0.6x60 mm)
2022-09-02 14:51:00	090222LOC-68	Person C	Person A	BPGE18	22.3	825.1	14:51:00	14:41:00	00:10:00	98.97	0.506	0.749091	4.46	5	3.9	clear, colorless, no particulate	pass	Silicone Coated Needles (0.6x60 mm)
2022-09-06 13:32:00	090622LOC-69	Person E	Person D	FPGE06	27.4	1013.8	13:32:00	13:21:00	00:11:00	98.79	0.505	0.745455	5.95652	4.6	3.9	clear, colorless, no particulate	pass	Silicone Coated Needles (0.6x60 mm)
2022-09-06 14:52:00	090622LOC-70	Person A	Person C	BPGE18	21.9	810.3	14:52:00	14:41:00	00:11:00	98.59	0.489	0.687273	4.46939	4.9	3.9	clear, colorless, no particulate	pass	Silicone Coated Needles (0.6x60 mm)
2022-09-07 13:38:00	090722LOC-71	Person E	Person D	FPGE06	30.1	1113.7	13:38:00	13:28:00	00:10:00	98.17	0.486	0.676364	6.14286	4.9	3.9	clear, colorless, no particulate	pass	Silicone Coated Needles (0.6x60 mm)
2022-09-07 14:54:00	090722LOC-72	Person E	Person D	BPGE18	21.5	795.5	14:54:00	14:44:00	00:10:00	98.54	0.531	0.84	4.38776	4.9	3.9	clear, colorless, no particulate	pass	Silicone Coated Needles (0.6x60 mm)
2022-09-08 13:35:00	090822LOC-73	Person A	Person D	BPGE18	20.7	765.9	13:35:00	13:25:00	00:10:00	98.6	0.5	0.727273	3.98077	5.2	3.9	clear, colorless, no particulate	pass	Silicone Coated Needles (0.6x60 mm)
2022-09-09 14:48:00	090922LOC-74	Person D	Person A	FPGE06	28.9	1069.3	14:48:00	14:38:00	00:10:00	98.52	0.495	0.709091	5.89796	4.9	3.9	clear, colorless, no particulate	pass	Silicone Coated Needles (0.6x60 mm)
2022-09-12 13:30:00	091222LOC-75	Person A	Person E	FPGE06	28.5	1054.5	13:30:00	13:20:00	00:10:00	98.38	0.525	0.818182	5.7	5	3.9	clear, colorless, no particulate	pass	Silicone Coated Needles (0.6x60 mm)
2022-09-13 13:33:00	091322LOC-76	Person E	Person D	FPGE06	29.9	1106.3	13:33:00	13:22:00	00:11:00	98.54	0.507	0.752727	6.22917	4.8	3.9	clear, colorless, no particulate	pass	Silicone Coated Needles (0.6x60 mm)
2022-09-13 14:45:00	091322LOC-77	Person D	Person E	BPGE18	21.3	788.1	14:45:00	14:35:00	00:10:00	98.61	0.541	0.876364	4.34694	4.9	3.9	clear, colorless, no particulate	pass	Silicone Coated Needles (0.6x60 mm)
2022-09-14 13:34:00	091422LOC-78	Person E	Person D	FPGE06	29.8	1102.6	13:34:00	13:24:00	00:10:00	98.56	0.518	0.792727	6.08163	4.9	3.9	clear, colorless, no particulate	pass	Silicone Coated Needles (0.6x60 mm)
2022-09-15 13:34:00	091522LOC-79	Person D	Person A	FPGE06	28.1	1039.7	13:34:00	13:24:00	00:10:00	98.97	0.512	0.770909	5.73469	4.9	3.9	clear, colorless, no particulate	pass	Silicone Coated Needles (0.6x60 mm)
2022-09-15 14:52:00	091522LOC-80	Person A	Person E	BPGE18	21	777	14:52:00	14:42:00	00:10:00	98.81	0.495	0.709091	4.28571	4.9	3.9	clear, colorless, no particulate	pass	Silicone Coated Needles (0.6x60 mm)
2022-09-16 13:34:00	091622LOC-81	Person E	Person D	BPGE18	21.7	802.9	13:34:00	13:23:00	00:11:00	98.38	0.556	0.930909	4.52083	4.8	3.9	clear, colorless, no particulate	pass	Silicone Coated Needles (0.6x60 mm)
2022-09-16 14:38:00	091622LOC-82	Person D	Person A	FPGE06	29.6	1095.2	14:38:00	14:27:00	00:11:00	98.12	0.562	0.952727	5.92	5	3.9	clear, colorless, no particulate	pass	Silicone Coated Needles (0.6x60 mm)
2022-09-19 13:36:00	091922LOC-82	Person D	Person E	FPGE06	28.3	1047.1	13:36:00	13:26:00	00:10:00	98.21	0.567	0.970909	5.66	5	3.9	clear, colorless, no particulate	pass	Silicone Coated Needles (0.6x60 mm)
2022-09-19 14:45:00	091922LOC-83	Person C	Person D	BPGE18	21.4	791.8	14:45:00	14:35:00	00:10:00	98.13	0.532	0.843636	4.19608	5.1	3.9	clear, colorless, no particulate	pass	Silicone Coated Needles (0.6x60 mm)
2022-09-20 13:34:00	092022LOC-84	Person D	Person E	FPGE06	26.8	991.6	13:34:00	13:24:00	00:10:00	98.98	0.486	0.676364	5.46939	4.9	3.9	clear, colorless, no particulate	pass	Silicone Coated Needles (0.6x60 mm)
2022-09-20 14:55:00	092022LOC-85	Person E	Person D	BPGE18	21.5	795.5	14:55:00	14:46:00	00:09:00	98.69	0.541	0.876364	4.57447	4.7	3.9	clear, colorless, no particulate	pass	Silicone Coated Needles (0.6x60 mm)
2022-09-21 13:32:00	092122LOC-86	Person D	Person C	FPGE06	26.4	976.8	13:32:00	13:22:00	00:10:00	97.02	0.509	0.76	5.5	4.8	3.9	clear, colorless, no particulate	pass	Silicone Coated Needles (0.6x60 mm)
2022-09-21 14:48:00	092122LOC-87	Person C	Person D	BPGE18	22.3	825.1	14:48:00	14:38:00	00:10:00	98.67	0.502	0.734545	4.37255	5.1	3.9	clear, colorless, no particulate	pass	Silicone Coated Needles (0.6x60 mm)
2022-09-22 13:32:00	092222LOC-88	Person C	Person A	FPGE06	29.2	1080.4	13:32:00	13:23:00	00:09:00	98.34	0.526	0.821818	5.95918	4.9	3.9	clear, colorless, no particulate	pass	Silicone Coated Needles (0.6x60 mm)
2022-09-23 13:38:00	092322LOC-89	Person E	Person A	BPGE18	20.4	754.8	13:38:00	13:28:00	00:10:00	98.75	0.522	0.807273	4	5.1	3.9	clear, colorless, no particulate	pass	Silicone Coated Needles (0.6x60 mm)
2022-09-23 14:50:00	092322LOC-90	Person A	Person E	FPGE06	27.7	1024.9	14:50:00	14:40:00	00:10:00	98.81	0.503	0.738182	5.77083	4.8	3.9	clear, colorless, no particulate	pass	Silicone Coated Needles (0.6x60 mm)
2022-09-26 13:33:00	092622LOC-91	Person C	Person E	FPGE06	27.3	1010.1	13:33:00	13:23:00	00:10:00	98.62	0.518	0.792727	5.46	5	3.9	clear, colorless, no particulate	pass	Silicone Coated Needles (0.6x60 mm)
2022-09-26 14:50:00	092622LOC-92	Person C	Person E	BPGE18	21	777	14:50:00	14:40:00	00:10:00	98.18	0.501	0.730909	4.2	5	3.9	clear, colorless, no particulate	pass	Silicone Coated Needles (0.6x60 mm)
2022-09-27 13:34:00	092722LOC-93	Person E	Person A	FPGE06	28.1	1039.7	13:34:00	13:25:00	00:09:00	98.94	0.51	0.763636	5.73469	4.9	3.9	clear, colorless, no particulate	pass	Silicone Coated Needles (0.6x60 mm)
2022-09-27 14:55:00	092722LOC-94	Person A	Person E	BPGE18	20.4	754.8	14:55:00	14:45:00	00:10:00	98.61	0.491	0.694545	4.08	5	3.9	clear, colorless, no particulate	pass	Silicone Coated Needles (0.6x60 mm)
2022-09-28 13:34:00	092822LOC-95	Person E	Person C	FPGE06	28	1036	13:34:00	13:24:00	00:10:00	98.66	0.534	0.850909	5.6	5	3.9	clear, colorless, no particulate	pass	Silicone Coated Needles (0.6x60 mm)
2022-09-28 14:44:00	092822LOC-96	Person C	Person E	BPGE18	20.4	754.8	14:44:00	14:35:00	00:09:00	98.52	0.534	0.850909	4.08	5	3.9	clear, colorless, no particulate	pass	Silicone Coated Needles (0.6x60 mm)
2022-09-29 13:37:00	092922LOC-97	Person C	Person E	FPGE06	28.5	1054.5	13:37:00	13:28:00	00:09:00	97.93	0.514	0.778182	5.7	5	3.9	clear, colorless, no particulate	pass	Silicone Coated Needles (0.6x60 mm)
2022-09-29 14:53:00	092922LOC-98	Person E	Person C	BPGE18	20.3	751.1	14:53:00	14:43:00	00:10:00	98.05	0.552	0.916364	4.14286	4.9	3.9	clear, colorless, no particulate	pass	Silicone Coated Needles (0.6x60 mm)
2022-09-30 13:30:00	093022LOC-99	Person C	Person E	FPGE06	28.1	1039.7	13:30:00	13:20:00	00:10:00	98.99	0.541	0.876364	5.62	5	3.9	clear, colorless, no particulate	pass	Silicone Coated Needles (0.6x60 mm)
2022-10-03 13:29:00	100322LOC-100	Person A	Person E	FPGE06	26.8	991.6	13:29:00	13:19:00	00:10:00	98.51	0.519	0.796364	5.36	5	3.9	clear, colorless, no particulate	pass	Silicone Coated Needles (0.6x60 mm)
2022-10-03 14:59:00	100322LOC-101	Person E	Person A	BPGE18	20.8	769.6	14:59:00	14:48:00	00:11:00	98.62	0.492	0.698182	4	5.2	3.9	clear, colorless, no particulate	pass	Silicone Coated Needles (0.6x60 mm)
2022-10-04 13:29:00	100422LOC-102	Person C	Person A	FPGE06	28	1036	13:29:00	13:19:00	00:10:00	98.74	0.563	0.956364	5.6	5	3.9	clear, colorless, no particulate	pass	Silicone Coated Needles (0.6x60 mm)
2022-10-04 14:57:00	100422LOC-103	Person C	Person A	BPGE18	20	740	14:57:00	14:46:00	00:11:00	98.16	0.515	0.781818	4	5	3.9	clear, colorless, no particulate	pass	Silicone Coated Needles (0.6x60 mm)
2022-10-06 13:26:00	100622LOC-104	Person E	Person C	FPGE06	25.5	943.5	13:26:00	13:16:00	00:10:00	98.65	0.517	0.789091	5.1	5	3.9	clear, colorless, no particulate	pass	Silicone Coated Needles (0.6x60 mm)
2022-10-07 13:24:00	100722LOC-106	Person A	Person H	FPGE06	27.6	1021.2	13:24:00	13:13:00	00:11:00	98.72	0.519	0.796364	5.52	5	3.9	clear, colorless, no particulate	pass	Silicone Coated Needles (0.6x60 mm)
2022-10-10 13:31:00	101022LOC-107	Person E	Person C	FPGE06	26.5	980.5	13:31:00	13:21:00	00:10:00	98.08	0.494	0.705455	5.40816	4.9	3.9	clear, colorless, no particulate	pass	Silicone Coated Needles (0.6x60 mm)
2022-10-10 14:52:00	101022LOC-108	Person C	Person E	BPGE18	20.6	762.2	14:52:00	14:43:00	00:09:00	97.97	0.542	0.88	4.20408	4.9	3.9	clear, colorless, no particulate	pass	Silicone Coated Needles (0.6x60 mm)
2022-10-11 14:52:00	101122LOC-109	Person E	Person C	FPGE06	27.5	1017.5	14:52:00	14:41:00	00:11:00	97.63	0.513	0.774545	5.39216	5.1	3.9	clear, colorless, no particulate	pass	Silicone Coated Needles (0.6x60 mm)
2022-10-12 14:51:00	101222LOC-110	Person D	Person E	FPGE06	28.1	1039.7	14:51:00	14:41:00	00:10:00	98.64	0.502	0.734545	5.73469	4.9	3.9	clear, colorless, no particulate	pass	Silicone Coated Needles (0.6x60 mm)
2022-10-13 13:29:00	101322LOC-111	Person D	Person E	FPGE06	24.3	899.1	13:29:00	13:18:00	00:11:00	98.63	0.513	0.774545	4.95918	4.9	3.9	clear, colorless, no particulate	pass	Silicone Coated Needles (0.6x60 mm)
2022-10-13 14:55:00	101322LOC-112	Person E	Person D	BPGE18	19.9	736.3	14:55:00	14:45:00	00:10:00	98.95	0.531	0.84	4.06122	4.9	3.9	clear, colorless, no particulate	pass	Silicone Coated Needles (0.6x60 mm)
2022-10-14 13:29:00	101422LOC-113	Person E	Person D	GPGK04	58.1	2149.7	13:29:00	13:19:00	00:10:00	99.27	0.831	-	11.8571	4.9	3.9	clear, colorless, no particulate	pass	Silicone Coated Needles (0.6x60 mm)
2022-10-27 13:25:00	102722LOC-114	Person E	Person C	GPGK04	55.4	2049.8	13:25:00	13:16:00	00:09:00	98.74	0.911	-	11.08	5	3.9	clear, colorless, no particulate	pass	Silicone Coated Needles (0.6x60 mm)
2022-10-31 14:13:00	103122LOC-116	Person E	Person C	GPGK04	55	2035	14:13:00	14:04:00	00:09:00	98.36	0.842	-	10.7843	5.1	3.5	clear, colorless, no particulate	pass	Silicone Coated Needles (0.6x60 mm)
2022-11-01 13:36:00	110122LOC-117	Person A	Person D	GPGK04	52.4	1938.8	13:36:00	13:22:00	00:14:00	98.86	0.833	-	10.6939	4.9	3.9	clear, colorless, no particulate	pass	Silicone Coated Needles (0.6x60 mm)
2022-11-02 13:39:00	110222LOC-118	Person C	Person D	GPGK04	51.2	1894.4	13:39:00	13:25:00	00:14:00	98.81	0.831	-	10.8936	4.7	3.9	clear, colorless, no particulate	pass	Silicone Coated Needles (0.6x60 mm)
2022-11-03 13:39:00	110322LOC-119	Person E	Person C	GPGK04	56.4	2086.8	13:39:00	13:25:00	00:14:00	98.46	0.835	-	11.5102	4.9	3.9	clear, colorless, no particulate	pass	Silicone Coated Needles (0.6x60 mm)
2022-11-04 13:41:00	110422LOC-120	Person A	Person D	GPGK04	55.1	2038.7	13:41:00	13:27:00	00:14:00	99.09	0.813	-	11.4792	4.8	3.9	clear, colorless, no particulate	pass	Silicone Coated Needles (0.6x60 mm)
2022-11-21 13:34:00	112122LOC-121	Person D	Person A	GPGK04	48.3	1787.1	13:34:00	13:22:00	00:12:00	99.12	0.891	-	10.0625	4.8	3.9	clear, colorless, no particulate	pass	Silicone Coated Needles (0.6x60 mm)
2022-11-22 13:26:00	112222LOC-122	Person A	Person D	GPGK04	51.8	1916.6	13:26:00	13:15:00	00:11:00	98.81	0.882	-	10.7917	4.8	3.9	clear, colorless, no particulate	pass	Silicone Coated Needles (0.6x60 mm)
2022-11-23 13:36:00	112322LOC-123	Person D	Person E	GPGK04	52.3	1935.1	13:36:00	13:25:00	00:11:00	98.16	0.824	-	10.46	5	3.9	clear, colorless, no particulate	pass	Silicone Coated Needles (0.6x60 mm)
2022-11-28 13:33:00	112822LOC-124	Person C	Person A	GPGK04	51	1887	13:33:00	13:21:00	00:12:00	98.51	0.807	-	9.80769	5.2	3.9	clear, colorless, no particulate	pass	Silicone Coated Needles (0.6x60 mm)
2022-11-29 13:32:00	112922LOC-125	Person D	Person C	FPGE06	22.2	821.4	13:32:00	13:20:00	00:12:00	98.54	0.807	-	4.53061	4.9	3.9	clear, colorless, no particulate	pass	Silicone Coated Needles (0.6x60 mm)
2022-11-29 14:11:00	112922LOC-126	Person C	Person D	GPGK04	51.5	1905.5	14:11:00	14:00:00	00:11:00	98.55	0.91	-	10.5102	4.9	4.2	clear, colorless, no particulate	pass	Silicone Coated Needles (0.6x60 mm)
2022-11-30 13:33:00	113022LOC-127	Person E	Person D	GPGK04	51.2	1894.4	13:33:00	13:22:00	00:11:00	98.82	0.866	-	10.6667	4.8	4.2	clear, colorless, no particulate	pass	Silicone Coated Needles (0.6x60 mm)
2022-12-01 13:33:00	120122LOC-128	Person E	Person C	GPGK04	50.9	1883.3	13:33:00	13:22:00	00:11:00	98.68	0.808	-	10.18	5	3.9	clear, colorless, no particulate	pass	Silicone Coated Needles (0.6x60 mm)
2022-12-05 13:34:00	120522LOC-129	Person A	Person C	GPGK04	48.9	1809.3	13:34:00	13:22:00	00:12:00	98.27	0.853	-	9.58824	5.1	3.9	clear, colorless, no particulate	pass	Silicone Coated Needles (0.6x60 mm)
2022-12-06 13:33:00	120622LOC-130	Person A	Person E	GPGK04	50.3	1861.1	13:33:00	13:22:00	00:11:00	98.14	0.8	-	9.49057	5.3	3.9	clear, colorless, no particulate	pass	Silicone Coated Needles (0.6x60 mm)
2022-12-07 13:35:00	120722LOC-131	Person C	Person D	GPGK04	50.9	1883.3	13:35:00	13:24:00	00:11:00	98.25	0.856	-	10.18	5	3.9	clear, colorless, no particulate	pass	Silicone Coated Needles (0.6x60 mm)
2022-12-08 13:25:00	120822LOC-132	Person D	Person E	KPGE28	29.9	1106.3	13:25:00	13:14:00	00:11:00	98.69	0.815	-	6.10204	4.9	3.9	clear, colorless, no particulate	pass	Silicone Coated Needles (0.6x60 mm)
2022-12-09 13:10:00	120922LOC-133	Person C	Person D	GPGK04	48.9	1809.3	13:10:00	12:58:00	00:12:00	98.16	0.844	-	10.1875	4.8	3.9	clear, colorless, no particulate	pass	Silicone Coated Needles (0.6x60 mm)
2022-12-12 13:34:00	121222LOC-134	Person D	Person C	GPGK04	47.4	1753.8	13:34:00	13:22:00	00:12:00	97.01	0.8	-	9.48	5	3.9	clear, colorless, no particulate	pass	Silicone Coated Needles (0.6x60 mm)
2022-12-13 13:33:00	121322LOC-136	Person E	Person C	GPGK04	49.5	1831.5	13:33:00	13:22:00	00:11:00	98.49	0.801	-	10.102	4.9	3.9	clear, colorless, no particulate	pass	Silicone Coated Needles (0.6x60 mm)
2022-12-14 13:31:00	121422LOC-137	Person E	Person C	KPGE28	33.6	1243.2	13:31:00	13:20:00	00:11:00	98.57	0.834	-	6.46154	5.2	3.9	clear, colorless, no particulate	pass	Silicone Coated Needles (0.6x60 mm)
2022-12-15 13:28:00	121522LOC-138	Person C	Person D	KPGE28	30.6	1132.2	13:28:00	13:17:00	00:11:00	98.94	0.837	-	6.12	5	3.9	clear, colorless, no particulate	pass	Silicone Coated Needles (0.6x60 mm)
2022-12-16 13:34:00	121522LOC-139	Person E	Person D	GPGK04	49	1813	13:34:00	13:22:00	00:12:00	98.66	0.839	-	10	4.9	3.9	clear, colorless, no particulate	pass	Silicone Coated Needles (0.6x60 mm)
2022-12-19 13:35:00	121922LOC-140	Person D	Person C	GPGK04	45.9	1698.3	13:35:00	13:23:00	00:12:00	98.36	0.814	-	9.5625	4.8	3.9	clear, colorless, no particulate	pass	Silicone Coated Needles (0.6x60 mm)
2022-12-19 14:17:00	121922LOC-141	Person C	Person D	KPGE28	32.5	1202.5	14:17:00	14:06:00	00:11:00	98.19	0.805	-	6.5	5	3.9	clear, colorless, no particulate	pass	Silicone Coated Needles (0.6x60 mm)
2022-12-20 13:31:00	122022LOC-142	Person D	Person C	KPGE28	28.8	1065.6	13:31:00	13:19:00	00:12:00	98.38	0.836	-	5.87755	4.9	3.9	clear, colorless, no particulate	pass	Silicone Coated Needles (0.6x60 mm)
2022-12-21 13:33:00	122122LOC-143	Person D	Person E	KPGE28	30.5	1128.5	13:33:00	13:21:00	00:12:00	99.15	0.8	-	6.35417	4.8	3.9	clear, colorless, no particulate	pass	Silicone Coated Needles (0.6x60 mm)
2022-12-22 13:08:00	122222LOC-144	Person C	Person D	KPGE28	29.8	1102.6	13:08:00	12:56:00	00:12:00	98.55	0.911	-	5.96	5	3.9	clear, colorless, no particulate	pass	Silicone Coated Needles (0.6x60 mm)
2023-01-04 13:34:00	010423LOC-01	Person D	Person C	GPGK04	48.9	1809.3	13:34:00	13:23:00	00:11:00	98.34	0.812	-	10.1875	4.8	3.9	clear, colorless, no particulate	pass	Silicone Coated Needles (0.6x60 mm)
2023-01-05 13:33:00	010523LOC-02	Person E	Person D	GPGK04	48.8	1805.6	13:33:00	13:22:00	00:11:00	98.58	0.802	-	9.56863	5.1	3.9	clear, colorless, no particulate	pass	Silicone Coated Needles (0.6x60 mm)
2023-01-05 14:30:00	010523LOC-03	Person D	Person E	KPGE28	29.8	1102.6	14:30:00	14:18:00	00:12:00	98.69	0.803	-	6.08163	4.9	3.9	clear, colorless, no particulate	pass	Silicone Coated Needles (0.6x60 mm)
2023-01-06 13:34:00	010623LOC-04	Person A	Person C	GPGK04	47	1739	13:34:00	13:23:00	00:11:00	98.09	0.911	-	9.59184	4.9	3.9	clear, colorless, no particulate	pass	Silicone Coated Needles (0.6x60 mm)
2023-01-06 14:27:00	010623LOC-05	Person C	Person A	KPGE28	30.8	1139.6	14:27:00	14:16:00	00:11:00	98.72	0.801	-	6.16	5	3.9	clear, colorless, no particulate	pass	Silicone Coated Needles (0.6x60 mm)
2023-01-09 13:33:00	010923LOC-06	Person A	Person D	GPGK04	45.7	1690.9	13:33:00	13:22:00	00:11:00	97.72	0.8	-	9.52083	4.8	3.9	clear, colorless, no particulate	pass	Silicone Coated Needles (0.6x60 mm)
2023-01-09 14:24:00	010923LOC-07	Person D	Person A	KPGE28	30.6	1132.2	14:24:00	14:12:00	00:12:00	98.22	0.836	-	6.375	4.8	3.9	clear, colorless, no particulate	pass	Silicone Coated Needles (0.6x60 mm)
2023-01-10 13:34:00	011023LOC-08	Person E	Person C	GPGK04	48.3	1787.1	13:34:00	13:22:00	00:12:00	97.74	0.832	-	9.66	5	3.9	clear, colorless, no particulate	pass	Silicone Coated Needles (0.6x60 mm)
2023-01-11 13:34:00	01123LOC-09	Person A	Person C	GPGK04	47.5	1757.5	13:34:00	13:22:00	00:12:00	98.18	0.836	-	9.5	5	3.9	clear, colorless, no particulate	pass	Silicone Coated Needles (0.6x60 mm)
2023-01-11 14:16:00	01123LOC-10	Person C	Person A	LPGE35	32.9	1217.3	14:16:00	14:05:00	00:11:00	98.17	0.805	-	6.71429	4.9	3.9	clear, colorless, no particulate	pass	Silicone Coated Needles (0.6x60 mm)
2023-01-12 13:23:00	011223LOC-11	Person C	Person E	GPGK04	47.6	1761.2	13:23:00	13:13:00	00:10:00	98.89	0.835	-	9.33333	5.1	3.9	clear, colorless, no particulate	pass	Silicone Coated Needles (0.6x60 mm)
2023-01-12 14:16:00	011223LOC-12	Person E	Person C	LPGE35	30.5	1128.5	14:16:00	13:56:00	00:20:00	98.78	0.816	-	6.1	5	3.9	clear, colorless, no particulate	pass	Silicone Coated Needles (0.6x60 mm)
2023-01-13 13:35:00	011323LOC-13	Person D	Person C	GPGK04	46.9	1735.3	13:35:00	13:22:00	00:13:00	97.04	0.817	-	9.77083	4.8	3.9	clear, colorless, no particulate	pass	Silicone Coated Needles (0.6x60 mm)
2023-01-16 13:28:00	011623LOC-14	Person A	Person C	GPGK04	47.1	1742.7	13:28:00	13:16:00	00:12:00	98.5	0.859	-	9.61224	4.9	3.9	clear, colorless, no particulate	pass	Silicone Coated Needles (0.6x60 mm)
2023-01-16 14:28:00	011623LOC-15	Person C	Person A	LPGE35	32.5	1202.5	14:28:00	14:17:00	00:11:00	98.89	0.84	-	6.5	5	3.9	clear, colorless, no particulate	pass	Silicone Coated Needles (0.6x60 mm)
2023-01-17 13:25:00	011723LOC-16	Person C	Person E	GPGK04	46.8	1731.6	13:25:00	13:12:00	00:13:00	98.44	0.826	-	9.55102	4.9	3.9	clear, colorless, no particulate	pass	Silicone Coated Needles (0.6x60 mm)
2023-01-17 14:17:00	011723LOC-17	Person E	Person C	LPGE35	31.4	1161.8	14:17:00	14:06:00	00:11:00	98.18	0.811	-	6.40816	4.9	3.9	clear, colorless, no particulate	pass	Silicone Coated Needles (0.6x60 mm)
2023-01-19 13:26:00	011923LOC-18	Person D	Person E	GPGK04	45.6	1687.2	13:26:00	13:13:00	00:13:00	98.02	0.834	-	9.5	4.8	3.9	clear, colorless, no particulate	pass	Silicone Coated Needles (0.6x60 mm)
2023-01-20 13:17:00	012023LOC-19	Person C	Person A	GPGK04	46.7	1727.9	13:17:00	13:05:00	00:12:00	99.03	0.824	-	9.53061	4.9	3.9	clear, colorless, no particulate	pass	Silicone Coated Needles (0.6x60 mm)
2023-01-23 13:26:00	012323LOC-20	Person C	Person D	GPGK04	45	1665	13:26:00	13:14:00	00:12:00	98.15	0.84	-	8.82353	5.1	3.9	clear, colorless, no particulate	pass	Silicone Coated Needles (0.6x60 mm)
2023-01-23 14:23:00	012323LOC-21	Person D	Person C	LPGE35	32.1	1187.7	14:23:00	14:11:00	00:12:00	98.42	0.902	-	6.6875	4.8	3.9	clear, colorless, no particulate	pass	Silicone Coated Needles (0.6x60 mm)
2023-01-24 13:27:00	012423LOC-22	Person C	Person E	GPGK04	45.7	1690.9	13:27:00	13:14:00	00:13:00	98.8	0.811	-	9.32653	4.9	3.9	clear, colorless, no particulate	pass	Silicone Coated Needles (0.6x60 mm)
2023-01-25 13:32:00	012523LOC-23	Person D	Person A	GPGK04	44.5	1646.5	13:32:00	13:19:00	00:13:00	98.46	0.827	-	9.27083	4.8	3.9	clear, colorless, no particulate	pass	Silicone Coated Needles (0.6x60 mm)
2023-01-26 13:27:00	012623LOC-24	Person E	Person C	GPGK04	46	1702	13:27:00	13:15:00	00:12:00	98.12	0.811	-	9.38776	4.9	3.9	clear, colorless, no particulate	pass	Silicone Coated Needles (0.6x60 mm)
2023-01-27 13:26:00	012723LOC-25	Person D	Person C	GPGK04	45.3	1676.1	13:26:00	13:14:00	00:12:00	97.9	0.872	-	9.06	5	3.9	clear, colorless, no particulate	pass	Silicone Coated Needles (0.6x60 mm)
2023-01-30 13:33:00	013023LOC-26	Person A	Person D	GPGK04	45.1	1668.7	13:33:00	13:22:00	00:11:00	98.8	0.86	-	8.84314	5.1	3.9	clear, colorless, no particulate	pass	Silicone Coated Needles (0.6x60 mm)
2023-01-31 13:28:00	013123LOC-27	Person E	Person C	GPGK04	45.6	1687.2	13:28:00	13:16:00	00:12:00	97.8	0.837	-	9.30612	4.9	3.9	clear, colorless, no particulate	pass	Silicone Coated Needles (0.6x60 mm)
2023-01-31 14:12:00	013123LOC-28	Person C	Person E	LPGE35	30.2	1117.4	14:12:00	14:00:00	00:12:00	98.6	0.812	-	5.92157	5.1	3.9	clear, colorless, no particulate	pass	Silicone Coated Needles (0.6x60 mm)
2023-02-01 13:24:00	020123LOC-29	Person C	Person D	GPGK04	45.4	1679.8	13:24:00	13:11:00	00:13:00	98.02	0.809	-	9.08	5	3.9	clear, colorless, no particulate	pass	Silicone Coated Needles (0.6x60 mm)
2023-02-01 14:10:00	020123LOC-30	Person D	Person C	KPGE28	28.3	1047.1	14:10:00	13:58:00	00:12:00	97.86	0.835	-	5.89583	4.8	3.9	clear, colorless, no particulate	pass	Silicone Coated Needles (0.6x60 mm)
2023-02-02 13:23:00	020223LOC-31	Person C	Person E	GPGK04	45.1	1668.7	13:23:00	13:11:00	00:12:00	98.09	0.857	-	9.02	5	3.9	clear, colorless, no particulate	pass	Silicone Coated Needles (0.6x60 mm)
2023-02-02 14:13:00	020223LOC-32	Person E	Person C	KPGE28	29.8	1102.6	14:13:00	14:02:00	00:11:00	97.81	0.8	-	5.73077	5.2	3.9	clear, colorless, no particulate	pass	Silicone Coated Needles (0.6x60 mm)
2023-02-03 13:32:00	020323LOC-33	Person A	Person C	GPGK04	43.7	1616.9	13:32:00	13:20:00	00:12:00	96.52	0.844	-	8.24528	5.3	3.3	clear, colorless, no particulate	pass	Silicone Coated Needles (0.6x60 mm)
2023-02-06 13:33:00	020623LOC-34	Person A	Person C	GPGK04	43.1	1594.7	13:33:00	13:22:00	00:11:00	98.15	0.822	-	8.62	5	3.9	clear, colorless, no particulate	pass	Silicone Coated Needles (0.6x60 mm)
2023-02-07 13:24:00	020723LOC-35	Person E	Person D	GPGK04	45	1665	13:24:00	13:13:00	00:11:00	97.15	0.833	-	9	5	3.9	clear, colorless, no particulate	pass	Silicone Coated Needles (0.6x60 mm)
2023-02-07 14:16:00	020723LOC-36	Person D	Person E	KPGE28	28.8	1065.6	14:16:00	14:04:00	00:12:00	98.29	0.816	-	6	4.8	4.2	clear, colorless, no particulate	pass	Silicone Coated Needles (0.6x60 mm)
2023-02-08 13:32:00	020823LOC-37	Person C	Person D	GPGK04	44.5	1646.5	13:32:00	13:20:00	00:12:00	98.24	0.968	-	8.72549	5.1	3.9	clear, colorless, no particulate	pass	Silicone Coated Needles (0.6x60 mm)
2023-02-09 13:32:00	020923LOC-38	Person E	Person C	GPGK04	44.2	1635.4	13:32:00	13:21:00	00:11:00	97.74	0.815	-	9.20833	4.8	3.9	clear, colorless, no particulate	pass	Silicone Coated Needles (0.6x60 mm)

## Sheet: Illuccix (ICX)
Date	Product Lot Number	Production Chemist	QC Chemist	Gallium Generator LOT	Final Product Activity (mCi)	Final Product Activity (MBq)	End of Synthesis (EOS) (hhmm)	Time of Elution (EOE) (hhmm)	Time from EOE to EOS (hhmm)	Radiochemical Purity (%)	Rf	Assay at EOS (mCi / mL)	Volume (mL)	pH	Apperance	Pass/ Fail	Needle Type Used and Other Comments
2022-10-17 13:25:00	101722ICX-1	Person E	Person A	FPGE06	24.8	917.6	13:25:00	13:21:00	00:04:00	99.2	0.814	3.30667	7.5	4.5	clear, colorless, no particulate	pass	Silicone Coated Needles (0.6x60 mm)
2022-10-17 14:58:00	101722ICX-2	Person A	Person E	BPGE18	20	740	14:58:00	14:54:00	00:04:00	99.19	0.816	2.73973	7.3	4.75	clear, colorless, no particulate	pass	Silicone Coated Needles (0.6x60 mm)
2022-10-18 13:30:00	101822ICX-3	Person D	Person C	FPGE06	25.7	950.9	13:30:00	13:22:00	00:08:00	98.91	0.821	3.47297	7.4	4.5	clear, colorless, no particulate	pass	Silicone Coated Needles (0.6x60 mm)
2022-10-18 15:01:00	101822ICX-4	Person C	Person D	BPGE18	21	777	15:01:00	14:57:00	00:04:00	98.22	0.833	2.8	7.5	4.25	clear, colorless, no particulate	pass	Silicone Coated Needles (0.6x60 mm)
2022-10-19 13:25:00	101922ICX-5	Person E	Person D	FPGE06	26.3	973.1	13:25:00	13:20:00	00:05:00	98.74	0.81	3.50667	7.5	4.5	clear, colorless, no particulate	pass	Silicone Coated Needles (0.6x60 mm)
2022-10-19 14:56:00	101922ICX-6	Person D	Person E	BPGE18	21	777	14:56:00	14:53:00	00:03:00	97.2	0.795	2.87671	7.3	4.5	clear, colorless, no particulate	pass	Silicone Coated Needles (0.6x60 mm)
2022-10-20 13:27:00	102022ICX-7	Person E	Person D	FPGE06	26.6	984.2	13:27:00	13:23:00	00:04:00	98.79	0.834	3.64384	7.3	4.5	clear, colorless, no particulate	pass	Silicone Coated Needles (0.6x60 mm)
2022-10-20 14:55:00	102022ICX-8	Person D	Person E	BPGE18	20	740	14:55:00	14:50:00	00:05:00	97.97	0.824	2.73973	7.3	4.5	clear, colorless, no particulate	pass	Silicone Coated Needles (0.6x60 mm)
2022-10-21 13:30:00	102122ICX-9	Person D	Person C	FPGE06	25.5	943.5	13:30:00	13:23:00	00:07:00	97.79	0.793	3.44595	7.4	4.5	clear, colorless, no particulate	pass	Silicone Coated Needles (0.6x60 mm)
2022-10-21 14:35:00	102122ICX-10	Person C	Person D	BPGE18	20.7	765.9	14:35:00	14:31:00	00:04:00	98	0.802	2.76	7.5	4.25	clear, colorless, no particulate	pass	Silicone Coated Needles (0.6x60 mm)
2022-10-24 13:25:00	102422ICX-11	Person D	Person C	FPGE06	26.9	995.3	13:25:00	13:21:00	00:04:00	98.25	0.781	3.58667	7.5	4.5	clear, colorless, no particulate	pass	Silicone Coated Needles (0.6x60 mm)
2022-10-24 14:55:00	102422ICX-12	Person C	Person D	BPGE18	20.9	773.3	14:55:00	14:51:00	00:04:00	97.61	0.813	2.78667	7.5	4.25	clear, colorless, no particulate	pass	Silicone Coated Needles (0.6x60 mm)
2022-10-25 13:30:00	102522ICX-13	Person D	Person A	FPGE06	26.5	980.5	13:30:00	13:26:00	00:04:00	97.05	0.846	3.58108	7.4	4.5	clear, colorless, no particulate	pass	Silicone Coated Needles (0.6x60 mm)
2022-10-26 13:26:00	102622ICX-14	Person E	Person A	FPGE06	25.9	958.3	13:26:00	13:22:00	00:04:00	98.3	0.86	3.45333	7.5	4.5	clear, colorless, no particulate	pass	Silicone Coated Needles (0.6x60 mm)
2022-10-26 14:53:00	102622ICX-15	Person A	Person E	BPGE18	20.7	765.9	14:53:00	14:49:00	00:04:00	98.95	0.856	2.83562	7.3	4.25	clear, colorless, no particulate	pass	Silicone Coated Needles (0.6x60 mm)
2022-11-07 13:43:00	110722ICX-16	Person C	Person A	BPGE18	20.1	743.7	13:43:00	13:39:00	00:04:00	98.55	0.835	2.71622	7.4	4.25	clear, colorless, no particulate	pass	Silicone Coated Needles (0.6x60 mm)
2022-11-07 14:26:00	110722ICX-17	Person C	Person A	FPGE06	27.5	1017.5	14:26:00	14:23:00	00:03:00	97.74	0.85	3.71622	7.4	4.25	clear, colorless, no particulate	pass	Silicone Coated Needles (0.6x60 mm)
2022-11-08 13:28:00	110822ICX-18	Person C	Person D	FPGE06	25	925	13:28:00	13:23:00	00:05:00	97.58	0.894	3.47222	7.2	4.25	clear, colorless, no particulate	pass	Silicone Coated Needles (0.6x60 mm)
2022-11-08 14:44:00	110822ICX-19	Person D	Person C	BPGE18	19.56	723.72	14:44:00	14:37:00	00:07:00	97.9	0.82	2.71667	7.2	4.5	clear, colorless, no particulate	pass	Silicone Coated Needles (0.6x60 mm)
2022-11-09 13:24:00	110922ICX-20	Person E	Person C	FPGE06	24.8	917.6	13:24:00	13:18:00	00:06:00	96.94	0.837	3.39726	7.3	4	clear, colorless, no particulate	pass	Silicone Coated Needles (0.6x60 mm)
2022-11-09 14:47:00	110922ICX-21	Person C	Person E	BPGE18	20.3	751.1	14:47:00	14:42:00	00:05:00	97.63	0.842	2.78082	7.3	4.25	clear, colorless, no particulate	pass	Silicone Coated Needles (0.6x60 mm)
2022-11-10 13:23:00	111022ICX-22	Person C	Person A	BPGE18	18.4	680.8	13:23:00	13:18:00	00:05:00	97.76	0.89	2.52055	7.3	4.25	clear, colorless, no particulate	pass	Silicone Coated Needles (0.6x60 mm)
2022-11-10 14:33:00	111022ICX-23	Person A	Person C	FPGE06	26.3	973.1	14:33:00	14:28:00	00:05:00	98.93	0.775	3.55405	7.4	4.5	clear, colorless, no particulate	pass	Silicone Coated Needles (0.6x60 mm)
2022-11-11 13:31:00	111122ICX-24	Person D	Person A	BPGE18	18	666	13:31:00	13:25:00	00:06:00	98.9	0.793	2.46575	7.3	4.5	clear, colorless, no particulate	pass	Silicone Coated Needles (0.6x60 mm)
2022-11-11 14:43:00	111122ICX-25	Person A	Person D	FPGE06	25.8	954.6	14:43:00	14:37:00	00:06:00	97.44	0.796	3.53425	7.3	4.25	clear, colorless, no particulate	pass	Silicone Coated Needles (0.6x60 mm)
2022-11-14 13:28:00	111422ICX-26	Person C	Person D	BPGE18	19.08	705.96	13:28:00	13:22:00	00:06:00	98.43	0.887	2.65	7.2	4.25	clear, colorless, no particulate	pass	Silicone Coated Needles (0.6x60 mm)
2022-11-14 14:29:00	111422ICX-27	Person D	Person C	FPGE06	26.2	969.4	14:29:00	14:24:00	00:05:00	97.97	0.925	3.49333	7.5	4.5	clear, colorless, no particulate	pass	Silicone Coated Needles (0.6x60 mm)
2022-11-15 13:31:00	111522ICX-28	Person E	Person C	BPGE18	19.15	708.55	13:31:00	13:24:00	00:07:00	97.7	0.827	2.73571	7	4	clear, colorless, no particulate	pass	Silicone Coated Needles (0.6x60 mm)
2022-11-15 14:49:00	111522ICX-29	Person C	Person D	FPGE06	26	962	14:49:00	14:43:00	00:06:00	96.57	0.978	3.46667	7.5	4.25	clear, colorless, no particulate	pass	Silicone Coated Needles (0.6x60 mm)
2022-11-16 13:22:00	111622ICX-30	Person E	Person C	FPGE06	24.2	895.4	13:22:00	13:15:00	00:07:00	98.15	0.827	3.22667	7.5	4.5	clear, colorless, no particulate	pass	Silicone Coated Needles (0.6x60 mm)
2022-11-17 13:27:00	111722ICX-31	Person C	Person A	FPGE06	26.2	969.4	13:27:00	13:22:00	00:05:00	97.01	0.737	3.54054	7.4	4.5	clear, colorless, no particulate	pass	Silicone Coated Needles (0.6x60 mm)
2022-11-17 14:43:00	111722ICX-32	Person A	Person C	BPGE18	19.04	704.48	14:43:00	14:38:00	00:05:00	98.75	0.809	2.60822	7.3	4.5	clear, colorless, no particulate	pass	Silicone Coated Needles (0.6x60 mm)
2022-11-18 13:26:00	111822ICX-33	Person C	Person E	FPGE06	24.5	906.5	13:26:00	13:20:00	00:06:00	98.09	0.867	3.35616	7.3	4.25	clear, colorless, no particulate	pass	Silicone Coated Needles (0.6x60 mm)
2022-11-18 14:39:00	111822ICX-34	Person E	Person C	BPGE18	19.57	724.09	14:39:00	14:33:00	00:06:00	97.26	0.811	2.60933	7.5	4.5	clear, colorless, no particulate	pass	Silicone Coated Needles (0.6x60 mm)
2023-02-10 13:33:00	021023ICX-01	Person D	Person A	LPGE35	31.1	1150.7	13:33:00	13:26:00	00:07:00	96.38	0.788	4.44286	7	4	clear, colorless, no particulate	pass	Silicone Coated Needles (1.2x38 mm)
2023-02-13 13:23:00	021323ICX-02	Person D	Person C	LPGE35	30.4	1124.8	13:23:00	13:16:00	00:07:00	96.6	0.77	4.34286	7	4.2	clear, colorless, no particulate	pass	Silicone Coated Needles (1.2x38 mm)
2023-02-15 13:29:00	021523ICX-03	Person A	Person C	KPGE28	28.4	1050.8	13:29:00	13:22:00	00:07:00	96.68	0.814	4	7.1	4.2	clear, colorless, no particulate	pass	Silicone Coated Needles (1.2x38 mm)
2023-02-16 13:31:00	021623ICX-04	Person C	Person E	LPGE35	32.4	1198.8	13:31:00	13:25:00	00:06:00	97.34	0.815	4.56338	7.1	4.25	clear, colorless, no particulate	pass	Silicone Coated Needles (1.2x38 mm)
2023-02-17 13:08:00	021723ICX-05	Person E	Person A	KPGE28	29	1073	13:08:00	13:00:00	00:08:00	98.38	0.857	3.86667	7.5	4.25	clear, colorless, no particulate	pass	Silicone Coated Needles (1.2x38 mm)
2023-02-20 13:26:00	022023ICX-06	Person D	Person C	KPGE28	28.4	1050.8	13:26:00	13:18:00	00:08:00	96.11	0.861	3.89041	7.3	4.2	clear, colorless, no particulate	pass	Silicone Coated Needles (1.2x38 mm)
2023-02-20 14:24:00	022023ICX-07	Person C	Person D	LPGE35	30.7	1135.9	14:24:00	14:18:00	00:06:00	97.92	0.712	4.26389	7.2	4.2	clear, colorless, no particulate	pass	Silicone Coated Needles (1.2x38 mm)
2023-02-21 13:23:00	022123ICX-08	Person C	Person E	KPGE28	29.2	1080.4	13:23:00	13:17:00	00:06:00	97.17	0.757	3.89333	7.5	4.25	clear, colorless, no particulate	pass	Silicone Coated Needles (1.2x38 mm)
2023-02-21 14:27:00	022123ICX-09	Person E	Person C	LPGE35	30.2	1117.4	14:27:00	14:20:00	00:07:00	97.35	0.818	4.13699	7.3	4.2	clear, colorless, no particulate	pass	Silicone Coated Needles (1.2x38 mm)
2023-02-21 13:01:00	022123ICX-10	Person A	Person D	LPGE35	31.3	1158.1	13:01:00	12:55:00	00:06:00	97.85	0.848	4.40845	7.1	4.2	clear, colorless, no particulate	pass	Silicone Coated Needles (1.2x38 mm)
2023-02-23 13:23:00	022323ICX-11	Person E	Person C	LPGE35	31.3	1158.1	13:23:00	13:17:00	00:06:00	96.89	0.898	4.22973	7.4	4.2	clear, colorless, no particulate	pass	Silicone Coated Needles (1.2x38 mm)
2023-02-23 14:23:00	022323ICX-12	Person C	Person E	KPGE28	29.7	1098.9	14:23:00	14:17:00	00:06:00	98.29	0.877	4.01351	7.4	4.25	clear, colorless, no particulate	pass	Silicone Coated Needles (1.2x38 mm)
2023-02-24 13:48:00	022423ICX-13	Person C	Person A	LPGE35	31.2	1154.4	13:48:00	13:41:00	00:07:00	98.55	0.845	4.27397	7.3	4	clear, colorless, no particulate	pass	Silicone Coated Needles (1.2x38 mm)
2023-02-27 14:13:00	022723ICX-15	Person D	Person C	KPGE28	27.8	1028.6	14:13:00	14:06:00	00:07:00	98.54	0.799	3.86111	7.2	4.5	clear, colorless, no particulate	pass	Silicone Coated Needles (1.2x38 mm)
2023-02-27 13:23:00	022723ICX-14	Person C	Person D	LPGE35	30.8	1139.6	13:23:00	13:17:00	00:06:00	97.29	0.842	4.27778	7.2	4.5	clear, colorless, no particulate	pass	Silicone Coated Needles (1.2x38 mm)
2023-02-28 13:18:00	022823ICX-16	Person C	Person E	KPGE28	26	962	13:18:00	13:11:00	00:07:00	98.31	0.871	3.61111	7.2	4.25	clear, colorless, no particulate	pass	Silicone Coated Needles (1.2x38 mm)
2023-03-02 13:28:00	030223ICX-17	Person C	Person E	LPGE35	27.7	1024.9	13:28:00	13:22:00	00:06:00	97.42	0.819	3.79452	7.3	4.25	clear, colorless, no particulate	pass	Silicone Coated Needles (1.2x38 mm)
2023-03-03 13:23:00	030323ICX-18	Person C	Person D	LPGE35	30.5	1128.5	13:23:00	13:17:00	00:06:00	97.36	0.813	4.23611	7.2	4.2	clear, colorless, no particulate	pass	Silicone Coated Needles (1.2x38 mm)
2023-03-06 13:24:00	030623ICX-19	Person D	Person C	KPGE28	27.8	1028.6	13:24:00	13:18:00	00:06:00	96.25	0.957	4.02899	6.9	4	clear, colorless, no particulate	pass	Silicone Coated Needles (1.2x38 mm)
2023-03-06 14:26:00	030623ICX-20	Person C	Person D	LPGE35	30	1110	14:26:00	14:19:00	00:07:00	96.95	0.855	4.22535	7.1	4.2	clear, colorless, no particulate	pass	Silicone Coated Needles (1.2x38 mm)
2023-03-07 13:23:00	030723ICX-21	Person C	Person D	KPGE28	28	1036	13:23:00	13:16:00	00:07:00	97.98	0.922	3.83562	7.3	4.2	clear, colorless, no particulate	pass	Silicone Coated Needles (1.2x38 mm)
2023-03-07 14:25:00	030723ICX-22	Person D	Person C	LPGE35	29.1	1076.7	14:25:00	14:18:00	00:07:00	95.45	0.759	4.15714	7	4	clear, colorless, no particulate	pass	Silicone Coated Needles (1.2x38 mm)
2023-03-08 13:32:00	030823ICX-23	Person C	Person D	GPGK04	48.4	1790.8	13:32:00	13:25:00	00:07:00	96.42	0.875	6.63014	7.3	4.2	clear, colorless, no particulate	pass	Silicone Coated Needles (1.2x38 mm)
2023-03-09 13:31:00	030923ICX-24	Person D	Person C	KPGE28	27.4	1013.8	13:31:00	13:22:00	00:09:00	95.24	0.78	3.91429	7	4	clear, colorless, no particulate	pass	Silicone Coated Needles (1.2x38 mm)
2023-03-09 14:17:00	030923ICX-25	Person C	Person D	GPGK04	43.1	1594.7	14:17:00	14:10:00	00:07:00	97.89	0.793	6.07042	7.1	4.2	clear, colorless, no particulate	pass	Silicone Coated Needles (1.2x38 mm)
2023-03-10 13:25:00	031023ICX-26	Person A	Person D	LPGE35	28.9	1069.3	13:25:00	13:17:00	00:08:00	98.25	0.958	4.01389	7.2	4.2	clear, colorless, no particulate	pass	Silicone Coated Needles (1.2x38 mm)
2023-03-13 13:33:00	031323ICX-27	Person D	Person A	GPGK04	40.9	1513.3	13:33:00	13:27:00	00:06:00	97.76	0.819	5.76056	7.1	4.2	clear, colorless, no particulate	pass	Silicone Coated Needles (1.2x38 mm)
2023-03-13 14:20:00	031323ICX-28	Person A	Person D	LPGE35	29.6	1095.2	14:20:00	14:14:00	00:06:00	98.06	0.893	4.22857	7	4.2	clear, colorless, no particulate	pass	Silicone Coated Needles (1.2x38 mm)
2023-03-15 13:23:00	031523ICX-30	Person A	Person D	GPGK04	42.8	1583.6	13:23:00	13:17:00	00:06:00	98.56	0.803	6.02817	7.1	4.2	clear, colorless, no particulate	pass	Silicone Coated Needles (1.2x38 mm)
2023-03-14 13:17:00	031423ICX-29	Person C	Person E	KPGE28	27.4	1013.8	13:17:00	13:11:00	00:06:00	97.8	0.83	3.75342	7.3	4.25	clear, colorless, no particulate	pass	Silicone Coated Needles (1.2x38 mm)
2023-03-16 13:17:00	031623ICX-31	Person C	Person E	GPGK04	42.7	1579.9	13:17:00	13:11:00	00:06:00	96.03	0.819	5.93056	7.2	4.25	clear, colorless, no particulate	pass	Silicone Coated Needles (1.2x38 mm)
2023-03-17 13:23:00	031723ICX-32	Person D	Person C	GPGK04	41.8	1546.6	13:23:00	13:17:00	00:06:00	95.92	0.84	5.88732	7.1	4.2	clear, colorless, no particulate	pass	Silicone Coated Needles (1.2x38 mm)
2023-03-20 13:34:00	032023ICX-33	Person C	Person D	GPGK04	41.4	1531.8	13:34:00	13:26:00	00:08:00	98.06	0.877	6	6.9	4.2	clear, colorless, no particulate	pass	Silicone Coated Needles (1.2x38 mm)
2023-03-21 13:18:00	032123ICX-34	Person E	Person C	KPGE28	26.8	991.6	13:18:00	13:13:00	00:05:00	98.24	0.902	3.62162	7.4	4	clear, colorless, no particulate	pass	Silicone Coated Needles (1.2x38 mm)
2023-03-22 13:23:00	032223ICX-35	Person E	Person A	GPGK04	42.1	1557.7	13:23:00	13:17:00	00:06:00	98.09	0.897	5.84722	7.2	4.2	clear, colorless, no particulate	pass	Silicone Coated Needles (1.2x38 mm)
2023-03-22 14:05:00	032223ICX-36	Person A	Person E	LPGE35	28.8	1065.6	14:05:00	13:59:00	00:06:00	96.87	0.816	4	7.2	4.25	clear, colorless, no particulate	pass	Silicone Coated Needles (1.2x38 mm), Syringe Pump
2023-03-23 13:32:00	032323ICX-37	Person C	Person D	GPGK04	42.7	1579.9	13:32:00	13:26:00	00:06:00	97.46	0.861	6.1	7	4.2	clear, colorless, no particulate	pass	Silicone Coated Needles (1.2x38 mm)
2023-03-24 13:42:00	032423ICX-38	Person E	Person D	GPGK04	43	1591	13:42:00	13:36:00	00:06:00	96.71	0.877	5.97222	7.2	4.2	clear, colorless, no particulate	pass	Silicone Coated Needles (1.2x38 mm)
2023-03-27 13:33:00	032723ICX-39	Person C	Person D	GPGK04	41.3	1528.1	13:33:00	13:26:00	00:07:00	97.73	0.78	5.58108	7.4	4.2	clear, colorless, no particulate	pass	Silicone Coated Needles (1.2x38 mm)
2023-03-27 14:17:00	032723ICX-40	Person D	Person C	LPGE35	28.2	1043.4	14:17:00	14:10:00	00:07:00	97.72	0.795	3.97183	7.1	4	clear, colorless, no particulate	pass	Silicone Coated Needles (1.2x38 mm), Syringe Pump
2023-03-28 13:26:00	032823ICX-41	Person D	Person C	GPGK04	39.6	1465.2	13:26:00	13:18:00	00:08:00	96.92	0.817	5.73913	6.9	4	clear, colorless, no particulate	pass	Silicone Coated Needles (1.2x38 mm)
2023-03-29 13:43:00	032923ICX-42	Person E	Person A	GPGK04	40.1	1483.7	13:43:00	13:36:00	00:07:00	98.04	0.811	5.49315	7.3	4.2	clear, colorless, no particulate	pass	Silicone Coated Needles (1.2x38 mm)
2023-03-30 13:40:00	033023ICX-43	Person C	Person E	GPGK04	40.3	1491.1	13:40:00	13:34:00	00:06:00	98.09	0.713	5.52055	7.3	4.25	clear, colorless, no particulate	pass	Silicone Coated Needles (1.2x38 mm)
2023-04-03 13:21:00	040323ICX-44	Person C	Person D	GPGK04	39	1443	13:21:00	13:15:00	00:06:00	97.86	0.865	5.34247	7.3	4.25	clear, colorless, no particulate	pass	Silicone Coated Needles (1.2x38 mm)
2023-04-04 13:43:00	040423ICX-45	Person E	Person C	GPGK04	39.4	1457.8	13:43:00	13:37:00	00:06:00	97.43	0.829	5.32432	7.4	4	clear, colorless, no particulate	pass	Silicone Coated Needles (1.2x38 mm)
2023-04-05 13:29:00	040523ICX-46	Person A	Person C	GPGK04	39	1443	13:29:00	13:22:00	00:07:00	97.32	0.817	5.27027	7.4	4	clear, colorless, no particulate	pass	Silicone Coated Needles (1.2x38 mm)
2023-04-06 13:29:00	040623ICX-47	Person E	Person C	GPGK04	39	1443	13:29:00	13:18:00	00:11:00	98.08	0.807	5.2	7.5	4	clear, colorless, no particulate	pass	Silicone Coated Needles (1.2x38 mm)
2023-04-07 13:21:00	040723ICX-48	Person C	Person E	KPGE28	25.4	939.8	13:21:00	13:15:00	00:06:00	98	0.796	3.52778	7.2	4.25	clear, colorless, no particulate	pass	Silicone Coated Needles (1.2x38 mm)
2023-04-10 14:02:00	041023ICX-49	Person A	Person D	GPGK04	37.3	1380.1	14:02:00	13:56:00	00:06:00	98	0.857	5.04054	7.4	4.2	clear, colorless, no particulate	pass	Silicone Coated Needles (1.2x38 mm)
2023-04-11 13:28:00	041123ICX-50	Person E	Person C	GPGK04	37.7	1394.9	13:28:00	13:22:00	00:06:00	96.58	0.768	5.23611	7.2	4	clear, colorless, no particulate	pass	Silicone Coated Needles (1.2x38 mm)
2023-04-11 14:06:00	041123ICX-51	Person C	Person E	KPGE28	24.7	913.9	14:06:00	14:00:00	00:06:00	96.38	0.853	3.38356	7.3	4.25	clear, colorless, no particulate	pass	Silicone Coated Needles (1.2x38 mm)
2023-04-12 13:29:00	041223ICX-52	Person C	Person D	GPGK04	36.8	1361.6	13:29:00	13:22:00	00:07:00	98.35	0.853	5.1831	7.1	4.2	clear, colorless, no particulate	pass	Silicone Coated Needles (1.2x38 mm)
2023-04-12 14:58:00	041223ICX-54	Person C	Person D	GPGK04	24.3	899.1	14:58:00	14:52:00	00:06:00	97.63	0.848	3.42254	7.1	4.2	clear, colorless, no particulate	pass	Silicone Coated Needles (1.2x38 mm)
2023-04-13 13:24:00	041323ICX-55	Person C	Person D	GPGK04	39.3	1454.1	13:24:00	13:18:00	00:06:00	96.8	0.805	5.45833	7.2	4	clear, colorless, no particulate	pass	Silicone Coated Needles (1.2x38 mm)
2023-04-13 14:22:00	041323ICX-56	Person D	Person C	KPGE28	24.9	921.3	14:22:00	14:16:00	00:06:00	97.39	0.751	3.45833	7.2	4	clear, colorless, no particulate	pass	Silicone Coated Needles (1.2x38 mm)
2023-04-14 13:28:00	041423ICX-57	Person E	Person C	GPGK04	36.7	1357.9	13:28:00	13:22:00	00:06:00	98.41	0.788	5.0274	7.3	4	clear, colorless, no particulate	pass	Silicone Coated Needles (1.2x38 mm)
2023-04-14 14:08:00	041423ICX-58	Person C	Person E	KPGE28	25.1	928.7	14:08:00	14:02:00	00:06:00	97.52	0.769	3.53521	7.1	4.25	clear, colorless, no particulate	pass	Silicone Coated Needles (1.2x38 mm)
2023-04-17 13:29:00	041723ICX-59	Person C	Person A	GPGK04	37.7	1394.9	13:29:00	13:23:00	00:06:00	97.81	0.902	5.16438	7.3	4.2	clear, colorless, no particulate	pass	Silicone Coated Needles (1.2x38 mm)
2023-04-17 14:14:00	041723ICX-60	Person A	Person C	LPGE35	26.1	965.7	14:14:00	14:08:00	00:06:00	97.55	0.739	3.67606	7.1	4	clear, colorless, no particulate	pass	Silicone Coated Needles (1.2x38 mm), Syringe Pump
2023-04-18 13:42:00	041823ICX-61	Person C	Person D	GPGK04	38.4	1420.8	13:42:00	13:36:00	00:06:00	97.78	0.799	5.33333	7.2	4.2	clear, colorless, no particulate	pass	Silicone Coated Needles (1.2x38 mm)
2023-04-19 13:28:00	041923ICX-62	Person A	Person D	GPGK04	38.2	1413.4	13:28:00	13:22:00	00:06:00	97.83	0.773	5.23288	7.3	4.2	clear, colorless, no particulate	pass	Silicone Coated Needles (1.2x38 mm)
2023-04-19 14:09:00	041923ICX-63	Person D	Person A	KPGE28	24	888	14:09:00	14:03:00	00:06:00	98.31	0.751	3.38028	7.1	4.2	clear, colorless, no particulate	pass	Silicone Coated Needles (1.2x38 mm)
2023-04-20 13:27:00	042023ICX-64	Person C	Person D	GPGK04	37.7	1394.9	13:27:00	13:22:00	00:05:00	98.29	0.808	5.23611	7.2	4.2	clear, colorless, no particulate	pass	Silicone Coated Needles (1.2x38 mm)
2023-04-20 14:09:00	042023ICX-65	Person D	Person C	KPGE28	24.9	921.3	14:09:00	14:04:00	00:05:00	97.21	0.695	3.50704	7.1	4	clear, colorless, no particulate	pass	Silicone Coated Needles (1.2x38 mm)
2023-04-21 13:42:00	042123ICX-66	Person C	Person D	GPGK04	38	1406	13:42:00	13:36:00	00:06:00	98.69	0.739	5.20548	7.3	4.2	clear, colorless, no particulate	pass	Silicone Coated Needles (1.2x38 mm)
2023-04-21 14:42:00	042123ICX-67	Person D	Person C	LPGE35	24.9	921.3	14:42:00	14:36:00	00:06:00	96.96	0.925	3.50704	7.1	4	clear, colorless, no particulate	pass	Silicone Coated Needles (1.2x38 mm), Syringe Pump
2023-04-24 13:38:00	042423ICX-68	Person C	Person D	GPGK04	36.6	1354.2	13:38:00	13:31:00	00:07:00	97.18	0.856	5.08333	7.2	4.2	clear, colorless, no particulate	pass	Silicone Coated Needles (1.2x38 mm)
2023-04-24 14:18:00	042423ICX-69	Person D	Person C	LPGE35	24.9	921.3	14:18:00	14:12:00	00:06:00	97.65	0.986	3.55714	7	4	clear, colorless, no particulate	pass	Silicone Coated Needles (1.2x38 mm), Syringe Pump
2023-04-25 13:49:00	042523ICX-70	Person C	Person D	GPGK04	37.6	1391.2	13:49:00	13:43:00	00:06:00	97.65	0.895	5.08108	7.4	4.2	clear, colorless, no particulate	pass	Silicone Coated Needles (1.2x38 mm)
2023-04-26 13:31:00	042623ICX-71	Person E	Person A	GPGK04	37.6	1391.2	13:31:00	13:25:00	00:06:00	97.65	0.804	5.15068	7.3	4.25	clear, colorless, no particulate	pass	Silicone Coated Needles (1.2x38 mm)
2023-04-26 14:12:00	042623ICX-72	Person A	Person E	LPGE35	25.1	928.7	14:12:00	14:06:00	00:06:00	98.26	0.829	3.53521	7.1	4.25	clear, colorless, no particulate	pass	Silicone Coated Needles (1.2x38 mm), Syringe Pump
2023-04-27 13:34:00	042723ICX-73	Person E	Person C	GPGK04	37.2	1376.4	13:34:00	13:28:00	00:06:00	98.09	0.71	5.09589	7.3	4	clear, colorless, no particulate	pass	Silicone Coated Needles (1.2x38 mm)
2023-04-27 14:10:00	042723ICX-74	Person C	Person E	KPGE28	24.6	910.2	14:10:00	14:05:00	00:05:00	98.01	0.757	3.36986	7.3	4.25	clear, colorless, no particulate	pass	Silicone Coated Needles (1.2x38 mm)
2023-04-28 13:47:00	042823ICX-75	Person A	Person C	GPGK04	37.1	1372.7	13:47:00	13:41:00	00:06:00	97.85	0.732	5.01351	7.4	4.2	clear, colorless, no particulate	pass	Silicone Coated Needles (1.2x38 mm)
2023-05-01 13:28:00	050123ICX-76	Person A	Person C	GPGK04	36.2	1339.4	13:28:00	13:22:00	00:06:00	97.11	0.868	4.89189	7.4	4.2	clear, colorless, no particulate	pass	Silicone Coated Needles (1.2x38 mm)
2023-05-01 14:07:00	050123ICX-77	Person C	Person A	LPGE35	24.6	910.2	14:07:00	14:01:00	00:06:00	97.82	0.896	3.46479	7.1	4.2	clear, colorless, no particulate	pass	Silicone Coated Needles (1.2x38 mm), Syringe Pump
2023-05-02 13:29:00	050223ICX-78	Person A	Person C	GPGK04	36.7	1357.9	13:29:00	13:22:00	00:07:00	98.1	0.812	4.89333	7.5	4.2	clear, colorless, no particulate	pass	Silicone Coated Needles (1.2x38 mm)
2023-05-02 14:08:00	050223ICX-79	Person C	Person A	LPGE35	24.6	910.2	14:08:00	14:02:00	00:06:00	98.63	0.855	3.51429	7	4.2	clear, colorless, no particulate	pass	Silicone Coated Needles (1.2x38 mm), Syringe Pump
2023-05-03 14:04:00	050323ICX-80	Person E	Person C	GPGK04	37.1	1372.7	14:04:00	13:58:00	00:06:00	96.92	0.767	5.08219	7.3	4.2	clear, colorless, no particulate	pass	Silicone Coated Needles (1.2x38 mm)
2023-05-04 13:21:00	050423ICX-81	Person C	Person D	GPGK04	37.3	1380.1	13:21:00	13:16:00	00:05:00	97.55	0.826	5.25352	7.1	4.2	clear, colorless, no particulate	pass	Silicone Coated Needles (1.2x38 mm)
2023-05-05 13:27:00	050523ICX-82	Person E	Person A	GPGK04	36.9	1365.3	13:27:00	13:21:00	00:06:00	98.38	0.79	4.92	7.5	4.2	clear, colorless, no particulate	pass	Silicone Coated Needles (1.2x38 mm)
2023-05-05 14:11:00	050523ICX-83	Person A	Person E	LPGE35	24.7	913.9	14:11:00	14:04:00	00:07:00	97.08	0.812	3.52857	7	4.25	clear, colorless, no particulate	pass	Silicone Coated Needles (1.2x38 mm), Syringe Pump
2023-05-08 13:32:00	050823ICX-84	Person C	Person A	GPGK04	35.7	1320.9	13:32:00	13:25:00	00:07:00	97.12	0.787	4.89041	7.3	4.2	clear, colorless, no particulate	pass	Silicone Coated Needles (1.2x38 mm)
2023-05-08 14:21:00	050823ICX-85	Person A	Person C	LPGE35	24.4	902.8	14:21:00	14:15:00	00:06:00	97.63	0.897	3.43662	7.1	4.2	clear, colorless, no particulate	pass	Silicone Coated Needles (1.2x38 mm), Syringe Pump
2023-05-09 13:59:00	050923ICX-86	Person D	Person C	GPGK04	35.6	1317.2	13:59:00	13:52:00	00:07:00	95.13	0.768	4.94444	7.2	4.2	clear, colorless, no particulate	pass	Silicone Coated Needles (1.2x38 mm)
2023-05-10 13:53:00	051023ICX-87	Person D	Person E	GPGK04	35.8	1324.6	13:53:00	13:47:00	00:06:00	96.88	0.821	5.11429	7	4.25	clear, colorless, no particulate	pass	Silicone Coated Needles (1.2x38 mm)
2023-05-11 13:31:00	051123ICX-88	Person A	Person C	GPGK04	36.8	1361.6	13:31:00	13:24:00	00:07:00	98.15	0.727	4.90667	7.5	4.2	clear, colorless, no particulate	pass	Silicone Coated Needles (1.2x38 mm)
2023-05-11 14:20:00	051123ICX-89	Person C	Person A	LPGE35	24.7	913.9	14:20:00	14:14:00	00:06:00	98.47	0.74	3.47887	7.1	4.2	clear, colorless, no particulate	pass	Silicone Coated Needles (1.2x38 mm), Syringe Pump
2023-05-12 13:48:00	051223ICX-90	Person C	Person E	GPGK04	36.1	1335.7	13:48:00	13:42:00	00:06:00	98.47	0.767	4.87838	7.4	4.25	clear, colorless, no particulate	pass	Silicone Coated Needles (1.2x38 mm)
2023-05-15 13:33:00	051523ICX-91	Person C	Person A	GPGK04	34.8	1287.6	13:33:00	13:27:00	00:06:00	97.92	0.724	4.76712	7.3	4.2	clear, colorless, no particulate	pass	Silicone Coated Needles (1.2x38 mm)
2023-05-15 14:19:00	051523ICX-92	Person A	Person C	LPGE35	24	888	14:19:00	14:12:00	00:07:00	98.22	0.701	3.33333	7.2	4.2	clear, colorless, no particulate	pass	Silicone Coated Needles (1.2x38 mm), Syringe Pump
2023-05-16 13:33:00	051623ICX-93	Person C	Person D	GPGK04	35.3	1306.1	13:33:00	13:27:00	00:06:00	97.77	0.873	4.83562	7.3	4.2	clear, colorless, no particulate	pass	Silicone Coated Needles (1.2x38 mm)
2023-05-16 14:24:00	051623ICX-94	Person D	Person C	LPGE35	23.2	858.4	14:24:00	14:17:00	00:07:00	97.28	0.607	3.36232	6.9	4.2	clear, colorless, no particulate	pass	Silicone Coated Needles (1.2x38 mm), Syringe Pump
2023-05-17 13:44:00	051723ICX-95	Person E	Person C	GPGK04	35.5	1313.5	13:44:00	13:37:00	00:07:00	98.34	0.73	4.93056	7.2	4.2	clear, colorless, no particulate	pass	Silicone Coated Needles (1.2x38 mm)
2023-05-18 13:43:00	051823ICX-96	Person A	Person C	GPGK04	34.9	1291.3	13:43:00	13:37:00	00:06:00	97.27	0.738	4.78082	7.3	4.2	clear, colorless, no particulate	pass	Silicone Coated Needles (1.2x38 mm)
2023-05-19 13:21:00	051923ICX-97	Person C	Person E	GPGK04	35.2	1302.4	13:21:00	13:15:00	00:06:00	97.74	0.908	4.82192	7.3	4.25	clear, colorless, no particulate	pass	Silicone Coated Needles (1.2x38 mm)
2023-05-22 13:32:00	052223ICX-98	Person E	Person F	GPGK04	34	1258	13:32:00	13:25:00	00:07:00	98.07	0.745	4.59459	7.4	4.2	clear, colorless, no particulate	pass	Silicone Coated Needles (1.2x38 mm)
2023-05-22 14:21:00	052223ICX-99	Person E	Person F	LPGE35	23.4	865.8	14:21:00	14:15:00	00:06:00	98.19	0.728	3.29577	7.1	4.2	clear, colorless, no particulate	pass	Silicone Coated Needles (1.2x38 mm), Syringe Pump
2023-05-23 13:14:00	052323ICX-100	Person E	Person F	GPGK04	34.7	1283.9	13:14:00	13:07:00	00:07:00	98.25	0.844	4.62667	7.5	4.2	clear, colorless, no particulate	pass	Silicone Coated Needles (1.2x38 mm)
2023-05-24 13:33:00	052423ICX-101	Person E	Person D	GPGK04	34.9	1291.3	13:33:00	13:26:00	00:07:00	98.07	0.787	4.71622	7.4	4.2	clear, colorless, no particulate	pass	Silicone Coated Needles (1.2x38 mm)
2023-05-24 14:13:00	052423ICX-102	Person D	Person E	KPGE28	22.8	843.6	14:13:00	14:06:00	00:07:00	98.49	0.815	3.12329	7.3	4.25	clear, colorless, no particulate	pass	Silicone Coated Needles (1.2x38 mm)
2023-05-25 13:41:00	052523ICX-103	Person D	Person E	GPGK04	35	1295	13:41:00	13:35:00	00:06:00	97.28	0.724	4.86111	7.2	4.25	clear, colorless, no particulate	pass	Silicone Coated Needles (1.2x38 mm)
2023-05-26 13:32:00	052623ICX-104	Person E	Person F	GPGK04	34.6	1280.2	13:32:00	13:26:00	00:06:00	97.22	0.824	4.73973	7.3	4.2	clear, colorless, no particulate	pass	Silicone Coated Needles (1.2x38 mm)
2023-05-26 14:16:00	052623ICX-105	Person D	Person F	LPGE35	25	925	14:16:00	14:11:00	00:05:00	97.96	0.787	3.42466	7.3	4.2	clear, colorless, no particulate	pass	Silicone Coated Needles (1.2x38 mm)
2023-05-30 13:35:00	053023ICX-106	Person D	Person C	GPGK04	33.1	1224.7	13:35:00	13:28:00	00:07:00	97.47	0.768	4.53425	7.3	4.2	clear, colorless, no particulate	pass	Silicone Coated Needles (1.2x38 mm)
2023-05-31 13:43:00	053123ICX-107	Person D	Person E	GPGK04	34	1258	13:43:00	13:37:00	00:06:00	96.57	0.812	4.72222	7.2	4.25	clear, colorless, no particulate	pass	Silicone Coated Needles (1.2x38 mm)
2023-06-01 13:44:00	060123ICX-108	Person A	Person F	GPGK04	34.4	1272.8	13:44:00	13:38:00	00:06:00	97.59	0.877	4.58667	7.5	4.2	clear, colorless, no particulate	pass	Silicone Coated Needles (1.2x38 mm)
2023-06-02 13:36:00	060223ICX-109	Person F	Person E	GPGK04	34.6	1280.2	13:36:00	13:30:00	00:06:00	96.76	0.817	4.94286	7	4	clear, colorless, no particulate	pass	Silicone Coated Needles (1.2x38 mm)
2023-06-05 13:33:00	060523ICX-110	Person C	Person F	GPGK04	32.8	1213.6	13:33:00	13:27:00	00:06:00	97.48	0.852	4.49315	7.3	4.2	clear, colorless, no particulate	pass	Silicone Coated Needles (1.2x38 mm)
2023-06-05 14:11:00	060523ICX-111	Person A	Person C	DQGE23	31.7	1172.9	14:11:00	14:05:00	00:06:00	95.37	0.816	4.28378	7.4	4.2	clear, colorless, no particulate	pass	Silicone Coated Needles (1.2x38 mm), Syringe Pump
2023-06-06 13:34:00	060623ICX-112	Person C	Person D	GPGK04	33.4	1235.8	13:34:00	13:27:00	00:07:00	98.36	0.812	4.57534	7.3	4.2	clear, colorless, no particulate	pass	Silicone Coated Needles (1.2x38 mm)
2023-06-06 14:25:00	060623ICX-113	Person D	Person C	LPGE35	23.8	880.6	14:25:00	14:19:00	00:06:00	96.69	0.789	3.35211	7.1	4.2	clear, colorless, no particulate	pass	Silicone Coated Needles (1.2x38 mm)
2023-06-07 13:32:00	060723ICX-114	Person D	Person F	GPGK04	33.4	1235.8	13:32:00	13:25:00	00:07:00	98.05	0.797	4.77143	7	4.2	clear, colorless, no particulate	pass	Silicone Coated Needles (1.2x38 mm)
2023-06-07 14:30:00	060723ICX-115	Person F	Person D	LPGE35	20.9	773.3	14:30:00	14:15:00	00:15:00	97.27	0.745	2.94366	7.1	4.2	clear, colorless, no particulate	pass	Silicone Coated Needles (1.2x38 mm), shake due to intial low pH
2023-06-08 13:26:00	060823ICX-116	Person E	Person F	GPGK04	33.4	1235.8	13:26:00	13:19:00	00:07:00	98.5	0.818	4.51351	7.4	4.2	clear, colorless, no particulate	pass	Silicone Coated Needles (1.2x38 mm)
2023-06-08 14:16:00	060823ICX-117	Person F	Person E	LPGE35	23.9	884.3	14:16:00	14:10:00	00:06:00	97.62	0.776	3.3662	7.1	4.25	clear, colorless, no particulate	pass	Silicone Coated Needles (1.2x38 mm)
2023-06-09 13:28:00	060923ICX-118	Person A	Person F	GPGK04	32.9	1217.3	13:28:00	13:22:00	00:06:00	98.43	0.904	4.50685	7.3	4.2	clear, colorless, no particulate	pass	Silicone Coated Needles (1.2x38 mm)
2023-06-09 14:17:00	060923ICX-119	Person F	Person A	DQGE23	31.1	1150.7	14:17:00	14:10:00	00:07:00	97.92	0.79	4.2027	7.4	4.2	clear, colorless, no particulate	pass	Silicone Coated Needles (1.2x38 mm), Syringe Pump
2023-06-12 13:30:00	061223ICX-120	Person A	Person F	GPGK04	32.3	1195.1	13:30:00	13:23:00	00:07:00	97.97	0.888	4.42466	7.3	4.2	clear, colorless, no particulate	pass	Silicone Coated Needles (1.2x38 mm)
2023-06-12 14:22:00	061223ICX-121	Person F	Person A	DQGE23	31.4	1161.8	14:22:00	14:16:00	00:06:00	97.66	0.788	4.24324	7.4	4.2	clear, colorless, no particulate	pass	Silicone Coated Needles (1.2x38 mm), Syringe Pump
2023-06-13 13:27:00	061323ICX-122	Person D	Person F	GPGK04	32.8	1213.6	13:27:00	13:21:00	00:06:00	98.36	0.858	4.55556	7.2	4.2	clear, colorless, no particulate	pass	Silicone Coated Needles (1.2x38 mm)
2023-06-13 14:20:00	061323ICX-123	Person F	Person G	DQGE23	31.6	1169.2	14:20:00	14:14:00	00:06:00	98.15	0.873	4.32877	7.3	4.2	clear, colorless, no particulate	pass	Silicone Coated Needles (1.2x38 mm), Syringe Pump
2023-06-14 13:28:00	061423ICX-124	Person E	Person G	GPGK04	33	1221	13:28:00	13:22:00	00:06:00	97.87	0.787	4.64789	7.1	4	clear, colorless, no particulate	pass	Silicone Coated Needles (1.2x38 mm)
2023-06-14 14:09:00	061423ICX-125	Person D	Person G	DQGE23	30	1110	14:09:00	14:03:00	00:06:00	97.04	0.756	4.10959	7.3	4.2	clear, colorless, no particulate	pass	Silicone Coated Needles (1.2x38 mm), Syringe Pump
2023-06-15 13:38:00	061523ICX-126	Person E	Person F	GPGK04	33.6	1243.2	13:38:00	13:32:00	00:06:00	98.04	0.795	4.54054	7.4	4.2	clear, colorless, no particulate	pass	Silicone Coated Needles (1.2x38 mm)
2023-06-16 13:27:00	061623ICX-127	Person E	Person F	GPGK04	32.9	1217.3	13:27:00	13:20:00	00:07:00	97.72	0.836	4.6338	7.1	4.2	clear, colorless, no particulate	pass	Silicone Coated Needles (1.2x38 mm)
2023-06-19 13:35:00	061923ICX-128	Person A	Person G	GPGK04	31.7	1172.9	13:35:00	13:28:00	00:07:00	98.08	0.823	4.40278	7.2	4.2	clear, colorless, no particulate	pass	Silicone Coated Needles (1.2x38 mm)
2023-06-19 14:33:00	061923ICX-129	Person F	Person G	DQGE23	26.2	969.4	14:33:00	14:19:00	00:14:00	98.08	0.757	3.74286	7	4.35	clear, colorless, no particulate	pass	Silicone Coated Needles (1.2x38 mm), Syringe Pump, shake due to intial low pH
2023-06-20 13:29:00	062023ICX-130	Person F	Person G	GPGK04	32.8	1213.6	13:29:00	13:23:00	00:06:00	95.94	0.826	4.43243	7.4	4.35	clear, colorless, no particulate	pass	Silicone Coated Needles (1.2x38 mm)
2023-06-20 14:13:00	062023ICX-131	Person D	Person G	DQGE23	30.3	1121.1	14:13:00	14:07:00	00:06:00	98.07	0.716	4.15068	7.3	4.2	clear, colorless, no particulate	pass	Silicone Coated Needles (1.2x38 mm), Syringe Pump
2023-06-21 13:29:00	062123ICX-132	Person A	Person G	GPGK04	31.4	1161.8	13:29:00	13:22:00	00:07:00	98.43	0.807	4.24324	7.4	4.2	clear, colorless, no particulate	pass	Silicone Coated Needles (1.2x38 mm)
2023-06-21 14:14:00	062123ICX-133	Person F	Person G	DQGE23	29.1	1076.7	14:14:00	14:08:00	00:06:00	97.84	0.772	3.88	7.5	4.35	clear, colorless, no particulate	pass	Silicone Coated Needles (1.2x38 mm), Syringe Pump
2023-06-22 13:29:00	062223ICX-134	Person E	Person G	GPGK04	32.5	1202.5	13:29:00	13:22:00	00:07:00	97.35	0.793	4.45205	7.3	4.2	clear, colorless, no particulate	pass	Silicone Coated Needles (1.2x38 mm)
2023-06-22 14:11:00	062223ICX-135	Person F	Person G	DQGE23	29.1	1076.7	14:11:00	14:05:00	00:06:00	98.57	0.77	3.93243	7.4	4.35	clear, colorless, no particulate	pass	Silicone Coated Needles (1.2x38 mm), Syringe Pump
2023-06-23 13:25:00	062323ICX-136	Person E	Person F	GPGK04	32.7	1209.9	13:25:00	13:19:00	00:06:00	98.17	0.775	4.41892	7.4	4.2	clear, colorless, no particulate	pass	Silicone Coated Needles (1.2x38 mm)
2023-06-23 14:12:00	062323ICX-137	Person F	Person G	DQGE23	29.5	1091.5	14:12:00	14:06:00	00:06:00	97.92	0.772	3.98649	7.4	4.2	clear, colorless, no particulate	pass	Silicone Coated Needles (1.2x38 mm), Syringe Pump
2023-07-05 13:29:00	070523ICX-138	Person F	Person A	GPGK04	30.7	1135.9	13:29:00	13:23:00	00:06:00	98.16	0.776	4.32394	7.1	4.2	clear, colorless, no particulate	pass	Silicone Coated Needles (1.2x38 mm)
2023-07-05 14:11:00	070523ICX-139	Person A	Person F	DQGE23	29.6	1095.2	14:11:00	14:06:00	00:05:00	98.19	0.775	4.05479	7.3	4.2	clear, colorless, no particulate	pass	Silicone Coated Needles (1.2x38 mm), Syringe Pump
2023-07-06 13:27:00	070623ICX-140	Person E	Person G	GPGK04	31.5	1165.5	13:27:00	13:21:00	00:06:00	98.02	0.833	4.375	7.2	4.2	clear, colorless, no particulate	pass	Silicone Coated Needles (1.2x38 mm)
2023-07-06 14:17:00	070623ICX-141	Person G	Person E	DQGE23	28.4	1050.8	14:17:00	14:11:00	00:06:00	97.07	0.794	3.89041	7.3	4.25	clear, colorless, no particulate	pass	Silicone Coated Needles (1.2x38 mm), Syringe Pump
2023-07-07 13:35:00	070723ICX-142	Person A	Person G	GPGK04	30.6	1132.2	13:35:00	13:28:00	00:07:00	96.72	0.846	4.19178	7.3	4.35	clear, colorless, no particulate	pass	Silicone Coated Needles (1.2x38 mm)
2023-07-07 14:28:00	070723ICX-143	Person G	Person A	DQGE23	30.2	1117.4	14:28:00	14:21:00	00:07:00	97.59	0.825	4.13699	7.3	4.2	clear, colorless, no particulate	pass	Silicone Coated Needles (1.2x38 mm), Syringe Pump
2023-07-10 13:26:00	071023ICX-144	Person A	Person G	GPGK04	30.3	1121.1	13:26:00	13:20:00	00:06:00	97.48	0.777	4.26761	7.1	4.35	clear, colorless, no particulate	pass	Silicone Coated Needles (1.2x38 mm)
2023-07-10 14:17:00	071023ICX-145	Person G	Person A	DQGE23	29.9	1106.3	14:17:00	14:11:00	00:06:00	97.18	0.851	4.04054	7.4	4.2	clear, colorless, no particulate	pass	Silicone Coated Needles (1.2x38 mm), Syringe Pump
2023-07-11 13:29:00	071123ICX-146	Person D	Person F	GPGK04	30.7	1135.9	13:29:00	13:22:00	00:07:00	98.33	0.764	4.38571	7	4.2	clear, colorless, no particulate	pass	Silicone Coated Needles (1.2x38 mm)
2023-07-11 14:17:00	071123ICX-147	Person F	Person D	DQGE23	28.6	1058.2	14:17:00	14:11:00	00:06:00	97.23	0.851	3.91781	7.3	4.2	clear, colorless, no particulate	pass	Silicone Coated Needles (1.2x38 mm), Syringe Pump
2023-07-12 13:29:00	071223ICX-148	Person G	Person E	GPGK04	30.4	1124.8	13:29:00	13:22:00	00:07:00	97.28	0.826	4.34286	7	4.25	clear, colorless, no particulate	pass	Silicone Coated Needles (1.2x38 mm)
2023-07-12 14:18:00	071223ICX-149	Person E	Person G	DQGE23	27.4	1013.8	14:18:00	14:12:00	00:06:00	97.44	0.846	3.7027	7.4	4.2	clear, colorless, no particulate	pass	Silicone Coated Needles (1.2x38 mm), Syringe Pump
2023-07-13 13:29:00	071323ICX-150	Person F	Person A	GPGK04	31.2	1154.4	13:29:00	13:22:00	00:07:00	97.88	0.818	4.39437	7.1	4.2	clear, colorless, no particulate	pass	Silicone Coated Needles (1.2x38 mm)
2023-07-13 14:10:00	071323ICX-151	Person A	Person F	DQGE23	28.1	1039.7	14:10:00	14:04:00	00:06:00	97.7	0.841	3.84932	7.3	4.2	clear, colorless, no particulate	pass	Silicone Coated Needles (1.2x38 mm), Syringe Pump
2023-07-14 13:37:00	071423ICX-152	Person F	Person G	GPGK04	31.1	1150.7	13:37:00	13:30:00	00:07:00	97.82	0.834	4.09211	7.6	4.35	clear, colorless, no particulate	pass	Silicone Coated Needles (1.2x38 mm)
2023-07-14 14:27:00	071423ICX-153	Person G	Person F	DQGE23	29.3	1084.1	14:27:00	14:21:00	00:06:00	98.72	0.81	3.95946	7.4	4.2	clear, colorless, no particulate	pass	Silicone Coated Needles (1.2x38 mm), Syringe Pump
2023-07-17 13:30:00	071723ICX-154	Person G	Person F	GPGK04	29.9	1106.3	13:30:00	13:24:00	00:06:00	97.73	0.98	4.09589	7.3	4.2	clear, colorless, no particulate	pass	Silicone Coated Needles (1.2x38 mm)
2023-07-17 14:30:00	071723ICX-155	Person F	Person G	LPGE35	21.5	795.5	14:30:00	14:24:00	00:06:00	97.73	0.798	2.90541	7.4	4.2	clear, colorless, no particulate	pass	Silicone Coated Needles (1.2x38 mm)
2023-07-18 13:24:00	071823ICX-156	Person E	Person F	GPGK04	30.2	1117.4	13:24:00	13:18:00	00:06:00	98.44	0.831	4.19444	7.2	4.2	clear, colorless, no particulate	pass	Silicone Coated Needles (1.2x38 mm)
2023-07-18 14:16:00	071823ICX-157	Person F	Person E	DQGE23	29.2	1080.4	14:16:00	14:10:00	00:06:00	97.59	0.884	4.05556	7.2	4.25	clear, colorless, no particulate	pass	Silicone Coated Needles (1.2x38 mm), Syringe Pump
2023-07-19 13:27:00	071923ICX-158	Person A	Person E	GPGK04	31.6	1169.2	13:27:00	13:22:00	00:05:00	98.33	0.905	4.32877	7.3	4.25	clear, colorless, no particulate	pass	Silicone Coated Needles (1.2x38 mm)
2023-07-19 14:20:00	071923ICX-159	Person E	Person A	DQGE23	28	1036	14:20:00	14:14:00	00:06:00	98.55	0.804	3.73333	7.5	4.2	clear, colorless, no particulate	pass	Silicone Coated Needles (1.2x38 mm), Syringe Pump
2023-07-20 13:26:00	072023ICX-160	Person A	Person G	GPGK04	29.1	1076.7	13:26:00	13:21:00	00:05:00	98.41	0.807	3.9863	7.3	4.35	clear, colorless, no particulate	pass	Silicone Coated Needles (1.2x38 mm)
2023-07-20 14:20:00	072023ICX-161	Person G	Person A	DQGE23	28.6	1058.2	14:20:00	14:13:00	00:07:00	98.07	0.778	3.97222	7.2	4.2	clear, colorless, no particulate	pass	Silicone Coated Needles (1.2x38 mm), Syringe Pump
2023-07-21 13:24:00	072123ICX-162	Person F	Person G	GPGK04	31	1147	13:24:00	13:17:00	00:07:00	97.5	0.87	4.18919	7.4	4.35	clear, colorless, no particulate	pass	Silicone Coated Needles (1.2x38 mm)
2023-07-24 13:25:00	072423ICX-163	Person E	Person G	GPGK04	30.6	1132.2	13:25:00	13:19:00	00:06:00	97.04	0.829	4.25	7.2	4.35	clear, colorless, no particulate	pass	Silicone Coated Needles (1.2x38 mm)
2023-07-24 14:21:00	072423ICX-164	Person G	Person E	DQGE23	28.6	1058.2	14:21:00	14:14:00	00:07:00	97.88	0.805	3.91781	7.3	4.25	clear, colorless, no particulate	pass	Silicone Coated Needles (1.2x38 mm), Syringe Pump
2023-07-25 13:30:00	072523ICX-165	Person E	Person F	GPGK04	21.6	799.2	13:30:00	13:24:00	00:06:00	98.14	0.842	3.17647	6.8	4.2	clear, colorless, no particulate	pass	Silicone Coated Needles (1.2x38 mm), Leaked from line, Outlier
2023-07-25 14:23:00	072523ICX-166	Person F	Person E	DQGE23	28	1036	14:23:00	14:17:00	00:06:00	97.99	0.78	3.83562	7.3	4.25	clear, colorless, no particulate	pass	Silicone Coated Needles (1.2x38 mm), Syringe Pump
2023-07-26 13:32:00	072623ICX-167	Person F	Person A	GPGK04	31.1	1150.7	13:32:00	13:25:00	00:07:00	97.53	0.811	4.14667	7.5	4.2	clear, colorless, no particulate	pass	Silicone Coated Needles (1.2x38 mm)
2023-07-27 13:28:00	072723ICX-168	Person A	Person G	GPGK04	30.5	1128.5	13:28:00	13:21:00	00:07:00	98.33	0.758	4.29577	7.1	4.35	clear, colorless, no particulate	pass	Silicone Coated Needles (1.2x38 mm)
2023-07-28 13:23:00	072823ICX-169	Person F	Person A	GPGK04	31	1147	13:23:00	13:18:00	00:05:00	97.81	0.823	4.13333	7.5	4.2	clear, colorless, no particulate	pass	Silicone Coated Needles (1.2x38 mm)
2023-07-31 13:36:00	073123ICX-170	Person G	Person A	GPGK04	29.5	1091.5	13:36:00	13:29:00	00:07:00	98.59	0.73	4.0411	7.3	4.2	clear, colorless, no particulate	pass	Silicone Coated Needles (1.2x38 mm), Switch to top generator valve
2023-07-31 14:15:00	073123ICX-171	Person A	Person G	DQGE23	28.6	1058.2	14:15:00	14:09:00	00:06:00	98.03	0.792	3.86486	7.4	4.2	clear, colorless, no particulate	pass	Silicone Coated Needles (1.2x38 mm), Syringe Pump
2023-08-01 13:28:00	080123ICX-172	Person A	Person G	GPGK04	29.8	1102.6	13:28:00	13:20:00	00:08:00	98.76	0.816	4.25714	7	4.35	clear, colorless, no particulate	pass	Silicone Coated Needles (1.2x38 mm), Switch to top generator valve
2023-08-01 14:16:00	080123ICX-173	Person G	Person A	DQGE23	27.8	1028.6	14:16:00	14:09:00	00:07:00	98.38	0.784	3.86111	7.2	4.2	clear, colorless, no particulate	pass	Silicone Coated Needles (1.2x38 mm), Syringe Pump
2023-08-02 13:26:00	080223ICX-174	Person F	Person G	GPGK04	30.5	1128.5	13:26:00	13:19:00	00:07:00	98.27	0.765	3.96104	7.7	4.35	clear, colorless, no particulate	pass	Silicone Coated Needles (1.2x38 mm), Switch to top generator valve
2023-08-03 13:28:00	080323ICX-175	Person G	Person F	GPGK04	30.2	1117.4	13:28:00	13:21:00	00:07:00	98.55	0.788	4.37681	6.9	4.2	clear, colorless, no particulate	pass	Silicone Coated Needles (1.2x38 mm), Switch to top generator valve
2023-08-04 13:26:00	080423ICX-176	Person G	Person F	GPGK04	29.5	1091.5	13:26:00	13:20:00	00:06:00	98.4	0.805	4.27536	6.9	4.2	clear, colorless, no particulate	pass	Silicone Coated Needles (1.2x38 mm), Switch to top generator valve
2023-08-04 14:21:00	080423ICX-177	Person F	Person G	DQGE23	27.4	1013.8	14:21:00	14:15:00	00:06:00	98.33	0.751	3.7027	7.4	4.2	clear, colorless, no particulate	pass	Silicone Coated Needles (1.2x38 mm), Syringe Pump
2023-08-07 13:40:00	080723ICX-178	Person A	Person G	GPGK04	28.8	1065.6	13:40:00	13:35:00	00:05:00	98.59	0.745	3.94521	7.3	4.35	clear, colorless, no particulate	pass	Silicone Coated Needles (1.2x38 mm), Switch to top generator valve
2023-08-09 13:25:00	080923ICX-179	Person G	Person F	FQGE27	32.9	1217.3	13:25:00	13:19:00	00:06:00	97.94	0.746	4.50685	7.3	4.2	clear, colorless, no particulate	pass	Silicone Coated Needles (1.2x38 mm), Syringe Pump
2023-08-10 13:23:00	081023ICX-180	Person A	Person F	FQGE27	32.6	1206.2	13:23:00	13:17:00	00:06:00	98.26	0.827	4.40541	7.4	4.2	clear, colorless, no particulate	pass	Silicone Coated Needles (1.2x38 mm), Syringe Pump
2023-08-11 14:12:00	081123ICX-181	Person A	Person F	FQGE27	33.1	1224.7	14:12:00	14:06:00	00:06:00	97.74	0.784	4.66197	7.1	4.2	clear, colorless, no particulate	pass	Silicone Coated Needles (1.2x38 mm), Syringe Pump
2023-08-14 13:25:00	081423ICX-182	Person G	Person A	FQGE27	32.6	1206.2	13:25:00	13:19:00	00:06:00	98.28	0.841	4.52778	7.2	4.2	clear, colorless, no particulate	pass	Silicone Coated Needles (1.2x38 mm), Syringe Pump
2023-08-14 14:13:00	081423ICX-183	Person A	Person G	GPGK04	28.5	1054.5	14:13:00	14:07:00	00:06:00	98.57	0.794	3.95833	7.2	4.35	clear, colorless, no particulate	pass	Silicone Coated Needles (1.2x38 mm), Switch to top generator valve
2023-08-15 13:24:00	081523ICX-184	Person F	Person G	FQGE27	32.3	1195.1	13:24:00	13:18:00	00:06:00	97.57	0.812	4.48611	7.2	4.35	clear, colorless, no particulate	pass	Silicone Coated Needles (1.2x38 mm), Syringe Pump
2023-08-15 14:23:00	081523ICX-185	Person G	Person F	GPGK04	29.1	1076.7	14:23:00	14:17:00	00:06:00	98.1	0.807	4.04167	7.2	4.2	clear, colorless, no particulate	pass	Silicone Coated Needles (1.2x38 mm), Switch to top generator valve
2023-08-16 14:04:00	081623ICX-186	Person A	Person G	FQGE27	31.8	1176.6	14:04:00	13:58:00	00:06:00	97.37	0.872	4.35616	7.3	4.5	clear, colorless, no particulate	pass	Silicone Coated Needles (1.2x38 mm), Syringe Pump
2023-08-17 14:05:00	081723ICX-187	Person F	Person A	FQGE27	32.9	1217.3	14:05:00	13:59:00	00:06:00	98.29	0.794	4.56944	7.2	4.2	clear, colorless, no particulate	pass	Silicone Coated Needles (1.2x38 mm), Syringe Pump
2023-08-18 13:24:00	081823ICX-188	Person G	Person F	FQGE27	31.8	1176.6	13:24:00	13:18:00	00:06:00	98.36	0.82	4.41667	7.2	4.2	clear, colorless, no particulate	pass	Silicone Coated Needles (1.2x38 mm), Syringe Pump
2023-08-21 13:24:00	082123ICX-189	Person G	Person A	FQGE27	31.3	1158.1	13:24:00	13:18:00	00:06:00	97.38	0.824	4.40845	7.1	4.2	clear, colorless, no particulate	pass	Silicone Coated Needles (1.2x38 mm), Syringe Pump
2023-08-21 14:06:00	082123ICX-190	Person A	Person G	DQGE23	26.4	976.8	14:06:00	14:00:00	00:06:00	98.1	0.83	3.66667	7.2	4.5	clear, colorless, no particulate	pass	Silicone Coated Needles (1.2x38 mm)
2023-08-22 13:24:00	082223ICX-191	Person F	Person A	FQGE27	32.1	1187.7	13:24:00	13:18:00	00:06:00	98.02	0.878	4.52113	7.1	4.2	clear, colorless, no particulate	pass	Silicone Coated Needles (1.2x38 mm), Syringe Pump
2023-08-22 14:08:00	082223ICX-192	Person A	Person F	DQGE23	26.2	969.4	14:08:00	14:02:00	00:06:00	98.42	0.802	3.63889	7.2	4.2	clear, colorless, no particulate	pass	Silicone Coated Needles (1.2x38 mm)
2023-08-23 13:24:00	082323ICX-193	Person G	Person A	FQGE27	31.9	1180.3	13:24:00	13:18:00	00:06:00	98.69	0.787	4.55714	7	4.2	clear, colorless, no particulate	pass	Silicone Coated Needles (1.2x38 mm), Syringe Pump
2023-08-23 14:02:00	082323ICX-194	Person A	Person G	DQGE23	26	962	14:02:00	13:57:00	00:05:00	98.24	0.795	3.56164	7.3	4.2	clear, colorless, no particulate	pass	Silicone Coated Needles (1.2x38 mm)
2023-08-24 13:24:00	082423ICX-195	Person G	Person F	FQGE27	31.3	1158.1	13:24:00	13:18:00	00:06:00	97.87	0.855	4.47143	7	4.2	clear, colorless, no particulate	pass	Silicone Coated Needles (1.2x38 mm), Syringe Pump
2023-08-24 14:23:00	082423ICX-196	Person F	Person G	DQGE23	26	962	14:23:00	14:17:00	00:06:00	97.92	0.828	3.66197	7.1	4.35	clear, colorless, no particulate	pass	Silicone Coated Needles (1.2x38 mm)
2023-08-25 13:30:00	082523ICX-197	Person G	Person A	FQGE27	31.9	1180.3	13:30:00	13:24:00	00:06:00	98.41	0.82	4.49296	7.1	4.2	clear, colorless, no particulate	pass	Silicone Coated Needles (1.2x38 mm), Syringe Pump
2023-08-25 14:13:00	082523ICX-198	Person A	Person G	DQGE23	26.3	973.1	14:13:00	14:07:00	00:06:00	97.92	0.822	3.60274	7.3	4.35	clear, colorless, no particulate	pass	Silicone Coated Needles (1.2x38 mm)
2023-08-28 13:27:00	082823ICX-199	Person G	Person A	FQGE27	30.5	1128.5	13:27:00	13:21:00	00:06:00	98.92	0.816	4.29577	7.1	4.2	clear, colorless, no particulate	pass	Silicone Coated Needles (1.2x38 mm), Syringe Pump
2023-08-28 14:10:00	082823ICX-200	Person A	Person G	DQGE23	26.5	980.5	14:10:00	14:05:00	00:05:00	98.36	0.827	3.58108	7.4	4.35	clear, colorless, no particulate	pass	Silicone Coated Needles (1.2x38 mm)
2023-08-29 13:24:00	082923ICX-201	Person F	Person G	FQGE27	31.5	1165.5	13:24:00	13:18:00	00:06:00	98.17	0.808	4.43662	7.1	4.35	clear, colorless, no particulate	pass	Silicone Coated Needles (1.2x38 mm), Syringe Pump
2023-08-29 14:23:00	082923ICX-202	Person G	Person F	DQGE23	26	962	14:23:00	14:17:00	00:06:00	98.82	0.769	3.61111	7.2	4.2	clear, colorless, no particulate	pass	Silicone Coated Needles (1.2x38 mm)
2023-08-30 13:26:00	083023ICX-203	Person A	Person F	FQGE27	31.5	1165.5	13:26:00	13:20:00	00:06:00	97.85	0.791	4.43662	7.1	4.2	clear, colorless, no particulate	pass	Silicone Coated Needles (1.2x38 mm), Syringe Pump
2023-08-30 14:10:00	083023ICX-204	Person F	Person A	DQGE23	25.9	958.3	14:10:00	14:04:00	00:06:00	98.02	0.813	3.59722	7.2	4.2	clear, colorless, no particulate	pass	Silicone Coated Needles (1.2x38 mm)
2023-08-31 13:26:00	083123ICX-205	Person G	Person A	FQGE27	29.3	1084.1	13:26:00	13:20:00	00:06:00	98.16	0.8	4.37313	6.7	4.2	clear, colorless, no particulate	pass	Silicone Coated Needles (1.2x38 mm), Syringe Pump, Leaked from line, Outlier
2023-08-31 14:14:00	083123ICX-206	Person A	Person G	DQGE23	25.5	943.5	14:14:00	14:07:00	00:07:00	98.43	0.749	3.49315	7.3	4.2	clear, colorless, no particulate	pass	Silicone Coated Needles (1.2x38 mm)
2023-09-01 13:24:00	090123ICX-207	Person F	Person G	FQGE27	31	1147	13:24:00	13:18:00	00:06:00	97.94	0.745	4.3662	7.1	4.35	clear, colorless, no particulate	pass	Silicone Coated Needles (1.2x38 mm), Syringe Pump
2023-09-01 14:21:00	090123ICX-208	Person G	Person F	DQGE23	25.6	947.2	14:21:00	14:15:00	00:06:00	98.45	0.721	3.50685	7.3	4.2	clear, colorless, no particulate	pass	Silicone Coated Needles (1.2x38 mm)
2023-09-05 13:23:00	090523ICX-209	Person G	Person F	DQGE23	25.1	928.7	13:23:00	13:17:00	00:06:00	99.27	0.747	3.48611	7.2	4.2	clear, colorless, no particulate	pass	Silicone Coated Needles (1.2x38 mm)
2023-09-05 14:21:00	090523ICX-210	Person F	Person G	FQGE27	31.2	1154.4	14:21:00	14:15:00	00:06:00	99.18	0.792	4.45714	7	4.5	clear, colorless, no particulate	pass	Silicone Coated Needles (1.2x38 mm), Syringe Pump
2023-09-06 13:24:00	090623ICX-211	Person F	Person G	FQGE27	30.9	1143.3	13:24:00	13:18:00	00:06:00	98.19	0.805	4.35211	7.1	4.5	clear, colorless, no particulate	pass	Silicone Coated Needles (1.2x38 mm), Syringe Pump
2023-09-06 14:23:00	090623ICX-212	Person G	Person F	DQGE23	25.6	947.2	14:23:00	14:17:00	00:06:00	98.42	0.821	3.45946	7.4	4.2	clear, colorless, no particulate	pass	Silicone Coated Needles (1.2x38 mm)
2023-09-07 13:25:00	090723ICX-213	Person A	Person F	FQGE27	30.8	1139.6	13:25:00	13:20:00	00:05:00	98.54	0.758	4.59701	6.7	4.5	clear, colorless, no particulate	pass	Silicone Coated Needles (1.2x38 mm), Syringe Pump, Syringe disloged from pump leading to reduced volume
2023-09-07 14:12:00	090723ICX-214	Person F	Person A	DQGE23	26.6	984.2	14:12:00	14:07:00	00:05:00	98.61	0.753	3.64384	7.3	4.2	clear, colorless, no particulate	pass	Silicone Coated Needles (1.2x38 mm)
2023-09-08 13:41:00	090823ICX-216	Person G	Person A	DQGE23	24.6	910.2	13:41:00	13:35:00	00:06:00	97.71	0.803	3.32432	7.4	4.2	clear, colorless, no particulate	pass	Silicone Coated Needles (1.2x38 mm)
2023-09-08 15:00:00	090823ICX-217	Person A	Person G	DQGE23	16.5	610.5	15:00:00	14:54:00	00:06:00	97.95	0.789	2.26027	7.3	4.2	clear, colorless, no particulate	pass	Silicone Coated Needles (1.2x38 mm), 2nd elution
2023-09-11 13:19:00	091123ICX-218	Person G	Person A	DQGE23	25.8	954.6	13:19:00	13:12:00	00:07:00	98.35	0.769	3.6338	7.1	4.2	clear, colorless, no particulate	pass	Silicone Coated Needles (1.2x38 mm)
2023-09-11 15:02:00	091123ICX-219	Person A	Person G	DQGE23	17.7	654.9	15:02:00	14:56:00	00:06:00	97.66	0.785	2.39189	7.4	4.35	clear, colorless, no particulate	pass	Silicone Coated Needles (1.2x38 mm), 2nd elution
2023-09-12 13:24:00	091223ICX-220	Person G	Person F	FQGE27	30	1110	13:24:00	13:18:00	00:06:00	98.38	0.784	4.10959	7.3	4.2	clear, colorless, no particulate	pass	Silicone Coated Needles (1.2x38 mm), Syringe Pump
2023-09-12 14:23:00	091223ICX-221	Person F	Person G	DQGE23	25	925	14:23:00	14:17:00	00:06:00	97.54	0.814	3.37838	7.4	4.35	clear, colorless, no particulate	pass	Silicone Coated Needles (1.2x38 mm)
2023-09-13 13:24:00	091323ICX-222	Person A	Person G	FQGE27	28.6	1058.2	13:24:00	13:18:00	00:06:00	98.41	0.788	3.97222	7.2	4.2	clear, colorless, no particulate	pass	Silicone Coated Needles (1.2x38 mm), Syringe Pump

## Sheet: Locametz or Illuccix Fails
Date	Product Lot Number	Production Chemist	QC Chemist	Gallium Generator LOT	Final Product Activity (mCi)	FInal Product Activity (MBq)	End of Synthesis (EOS) (hhmm)	Time of Elution (EOE) (hhmm)	Time from EOE to EOS (hhmm)	Radiochemical Purity (%)	Rf	True Rf	Assay at EOS (mCi / mL)	Volume (mL)	pH	Apperance	Pass/ Fail	Comments
2022-07-18 14:33:00	071522LOC-16	Person A	Person D	BPGE18	25	925	14:33:00	14:20:00	00:13:00	77.97	0.54	0.872727	5.20833	4.8	3.9	clear, pink, no particulate	fail	Non-silicone coated needles used
2022-07-20 13:35:00	072022LOC-19	Person A	Person D	BPGE18	23.6	873.2	13:35:00	13:24:00	00:11:00	83.16	0.514	0.778182	4.91667	4.8	3.9	clear, pink, no particulate	fail	Non-silicone coated needles used
2022-07-26 13:34:00	072622LOC-22	Person A	Person D	BPGE18	22.8	843.6	13:34:00	13:22:00	00:12:00	80.94	0.537	0.861818	4.85106	4.7	3.9	clear, pink, no particulate	fail	Non-silicone coated needles used
2022-08-10 13:09:00	081022LOC-36	Person E	Person D	FPGE06	29.5	1091.5	13:09:00	12:58:00	00:11:00	45.71	0.525	0.818182	6.2766	4.7	3.9	clear, pink, no particulate	fail	Non-silicone coated needles used
2022-08-18 13:38:00	081822LOC-47	Person E	Person A	BPGE18	23.3	862.1	13:38:00	13:27:00	00:11:00	98.37	0.485	0.672727	4.7551	4.9	3.9	clear, pink, no particulate	fail	Non-silicone coated needles used
2022-08-19 13:32:00	081922LOC-50	Person D	Person E	FPGE06	32.2	1191.4	13:32:00	13:20:00	00:12:00	98.8	0.499	0.723636	6.70833	4.8	3.9	clear, pink, no particulate	fail	Non-silicone coated needles used
2022-08-19 14:15:00	081922LOC-51	Person A	Person E	BPGE18	25.1	928.7	14:15:00	14:04:00	00:11:00	95.36	0.497	0.716364	5.22917	4.8	3.9	clear, pink, no particulate	fail	Non-silicone coated needles used
2022-10-31 13:33:00	103122LOC-115	Person C	Person E	FPGE06	26	962	13:33:00	13:25:00	00:08:00	91.55	0.817	-	5.2	5	4	clear, colorless, no particulate	fail	Silicone coated needles used, No Shake
2023-04-12 14:18:00	041223ICX-53	Person D	Person C	LPGE35	25.3	936.1	14:18:00	14:11:00	00:07:00	75.53	0.821	-	3.56338	7.1	4	clear, colorless, no particulate	fail	Using "new" 18G 1 1/2" NML needles Syringe Pump
8 Sep 23 @ ND	090823ICX-215	Person G	Person A	FQGE27	ND	ND	ND	13:19:00	ND	ND	ND	ND	ND	ND	ND	ND	fail	Syringe Pump set rate at 6 mL/min, fail due to risk of Ge68 Breakthrough, not a dose issue but a generator issue, operator failure

## Sheet: Failure Rates
	n, pass	n, fails	n, total	Pass Rate	Failure Rate
Locametz Production	174	8	182	95.6044	4.3956
- 1.85 GBq RN	0	8	8	0	100
- 1.85 GBq NMLN	0	1	1	0	100
- 3.7 GBq NMLN	48	0	48	100	0
Illuccix Production	254	2	256	99.2188	0.78125
- 1.85 GBq, Manual	191	0	191	100	0
- 1.85 GBq, Syringe Pump	63	2	65	96.9231	3.07692
- 1.85 GBq, Manual	165	2	167	98.8024	1.1976
- Decayed 3.7 GBq, Manual	99	0	99	100	0
- Old NMLN	34	0	34	100	0
- New NMLN	220	2	222	99.0991	0.900901
